# Supplementary material for: Neurokinin-1 receptor is an effective target for treating leukemia by inducing oxidative stress through mitochondrial calcium overload
Source: Proc Natl Acad Sci U S A. 2019 Sep 5;116(39):19635–45. doi: 10.1073/pnas.1908998116 (PMC6765257; doi:10.1073/pnas.1908998116)
Supplement: Supplementary File [file pnas.1908998116.sd01.xlsm]

## Sheet: Sheet1
id	control-1_fpkm	SR14-1_fpkm	log2(FC)	Pvalue	FDR	Gene Name
ENSG00000226685	0.001	9.91	13.2747	1.68e-76	1.19e-73	CT47A12
ENSG00000167774	0.001	5.01	12.2906	3.23e-15	2.18e-13	NDUFA7
ENSG00000260371	0.001	2.56	11.3219	6.91e-08	1.27e-06	RP11-343C2.9
ENSG00000264668	0.001	1.83	10.8376	3.42e-36	8.32e-34	ZFP41
ENSG00000123689	0.001	1.55	10.5981	1.77e-08	3.72e-07	G0S2
ENSG00000256566	0.001	1.51	10.5603	6.91e-08	1.27e-06	RP4-734P14.4
ENSG00000124194	0.001	1.17	10.1923	1.06e-06	1.47e-05	GDAP1L1
ENSG00000265818	0.001	0.92	9.84549	0.000127714	0.000953468	EEF1E1-BLOC1S5
ENSG00000198211	0.001	0.9	9.81378	1.55e-17	1.33e-15	TUBB3
ENSG00000121552	0.001	0.88	9.78136	0.000253789	0.00173284	CSTA
ENSG00000267618	0.001	0.88	9.78136	0.000127714	0.000953468	RAD51L3-RFFL
ENSG00000260272	0.001	0.85	9.73132	1.03e-11	4.12e-10	RP11-20I23.1
ENSG00000130487	0.001	0.83	9.69697	1.55e-17	1.33e-15	KLHDC7B
ENSG00000104818	0.001	0.71	9.47168	0.0039769	0.0175966	CGB2
ENSG00000100385	0.001	0.62	9.27612	3.24e-05	0.000292584	IL2RB
ENSG00000272573	0.001	0.6	9.22882	0.00792223	0.0309098	MUSTN1
ENSG00000256349	0.001	0.51	8.99435	3.54e-13	1.79e-11	CTD-3074O7.11
ENSG00000243509	0.001	0.4	8.64386	0.0039769	0.0175966	TNFRSF6B
ENSG00000055163	0.001	0.27	8.07682	0.0039769	0.0175966	CYFIP2
ENSG00000128250	0.001	0.24	7.90689	0.00792223	0.0309098	RFPL1
ENSG00000268173	0.001	0.23	7.84549	4.55e-09	1.08e-07	PIK3R2
ENSG00000115271	0.001	0.21	7.71425	0.0039769	0.0175966	GCA
ENSG00000270299	0.001	0.21	7.71425	0.000253789	0.00173284	RP5-850E9.3
ENSG00000174876	0.001	0.2	7.64386	0.00792223	0.0309098	AMY1B
ENSG00000250709	0.001	0.16	7.32193	0.00792223	0.0309098	CCDC169-SOHLH2
ENSG00000092607	0.001	0.13	7.02237	0.00100365	0.00551921	TBX15
ENSG00000112195	0.001	0.11	6.78136	0.0039769	0.0175966	TREML2
ENSG00000007314	0.04	2.67	6.0607	4.77e-41	1.41e-38	SCN4A
ENSG00000107731	0.06	2.12	5.14296	4.13e-77	3.21e-74	UNC5B
XLOC_017440	0.05	1.37	4.7761	4.22e-17	3.51e-15	-
XLOC_013824	0.05	1.25	4.64386	6.96e-08	1.27e-06	-
ENSG00000176046	0.29	6.81	4.55353	1.39e-28	2.46e-26	NUPR1
ENSG00000236371	0.62	10.65	4.10244	2.99e-61	1.52e-58	CT47A1
ENSG00000109501	0.01	0.16	4	0.0010155	0.0055731	WFS1
ENSG00000258064	0.11	1.75	3.99178	3.48e-06	4.2e-05	RP11-293I14.2
XLOC_016643	0.26	4.03	3.9542	4.12e-15	2.73e-13	-
ENSG00000159239	0.02	0.29	3.85798	0.0119345	0.0433581	C2orf81
ENSG00000163393	0.04	0.55	3.78136	9.67e-06	0.000103194	SLC22A15
ENSG00000139269	2.27	29.8	3.71455	2.03e-175	6.6e-172	INHBE
ENSG00000138835	0.1	1.26	3.65535	1e-12	4.71e-11	RGS3
ENSG00000095752	0.06	0.75	3.64386	0.00779683	0.0305888	IL11
ENSG00000163993	3.14	37.96	3.59564	3.02e-81	2.46e-78	S100P
ENSG00000204060	0.02	0.23	3.52356	0.00189276	0.00952515	FOXO6
ENSG00000258588	0.03	0.32	3.41504	3.48e-06	4.2e-05	TRIM6-TRIM34
ENSG00000185561	0.16	1.7	3.40939	8.53e-08	1.53e-06	TLCD2
XLOC_002004	0.22	2.28	3.37346	0.00649351	0.0263506	-
XLOC_014384	0.08	0.78	3.2854	0.0119345	0.0433581	-
ENSG00000125089	0.11	0.96	3.12553	1.14e-10	3.84e-09	SH3TC1
ENSG00000267120	0.12	0.99	3.04439	1.93e-08	4.03e-07	AD000671.6
ENSG00000158560	0.07	0.56	3	0.00351392	0.0158975	DYNC1I1
ENSG00000130707	2.55	20.31	2.99362	1.99e-91	2.03e-88	ASS1
ENSG00000106948	3.03	23.92	2.98083	1.62e-288	2.64e-284	AKNA
XLOC_020037	0.24	1.82	2.92283	0.00137384	0.0072831	-
ENSG00000128165	1.87	13.91	2.89501	1.13e-141	2.62e-138	ADM2
ENSG00000103522	0.02	0.14	2.80735	0.0119345	0.0433581	IL21R
ENSG00000142449	0.03	0.21	2.80735	0.00980641	0.0368673	FBN3
XLOC_011180	0.78	5.45	2.80471	1.79e-33	3.85e-31	-
XLOC_000597	0.07	0.47	2.74723	0.000299288	0.00199179	-
ENSG00000128965	5.89	38.03	2.6908	6.99e-131	1.14e-127	CHAC1
ENSG00000163216	0.17	1.09	2.68072	0.0043232	0.0187873	SPRR2D
ENSG00000174564	0.48	2.99	2.63904	2.82e-20	3.13e-18	IL20RB
ENSG00000213999	1.35	8.26	2.61318	1.42e-33	3.08e-31	MEF2B
XLOC_006906	0.09	0.55	2.61143	0.000299288	0.00199179	-
ENSG00000150337	0.14	0.82	2.5502	0.000768102	0.00440672	FCGR1A
ENSG00000185633	0.64	3.68	2.52356	1.75e-10	5.65e-09	NDUFA4L2
ENSG00000160094	0.2	1.1	2.45943	3.85e-05	0.000339109	ZNF362
ENSG00000175879	0.34	1.87	2.45943	1.92e-05	0.000186869	HOXD8
ENSG00000166482	0.06	0.32	2.41504	0.0010155	0.0055731	MFAP4
ENSG00000226907	0.18	0.96	2.41504	0.000115217	0.000872553	CT45A6
ENSG00000144649	0.13	0.69	2.40808	0.000837343	0.00475876	FAM198A
XLOC_018804	0.2	1	2.32193	0.00460443	0.0198035	-
ENSG00000166352	0.5	2.49	2.31615	2.55e-06	3.2e-05	C11orf74
ENSG00000172476	0.09	0.44	2.28951	0.00980641	0.0368673	RAB40A
ENSG00000091513	5.6	27.15	2.27745	3.5e-89	3.36e-86	TF
ENSG00000185133	0.17	0.82	2.27009	0.000936755	0.00522003	INPP5J
ENSG00000264187	0.14	0.67	2.25873	0.00021357	0.00149261	RP11-45M22.4
ENSG00000268083	0.42	2.01	2.25873	4.23e-06	5.01e-05	AC104534.3
XLOC_017405	0.19	0.9	2.24393	0.00164072	0.00846312	-
ENSG00000243207	0.81	3.8	2.23001	9.13e-26	1.4e-23	PPAN-P2RY11
ENSG00000261611	0.06	0.28	2.22239	0.000357519	0.0023206	AC010547.9
ENSG00000101255	57.4	266.66	2.21588	5.85e-217	4.77e-213	TRIB3
ENSG00000255046	0.5	2.3	2.20163	0.00164072	0.00846312	RP11-297N6.4
ENSG00000117586	0.04	0.18	2.16993	0.00779683	0.0305888	TNFSF4
ENSG00000258512	0.27	1.19	2.13993	0.0130913	0.0467893	RP11-796G6.2
ENSG00000167995	0.18	0.79	2.13386	3.01e-06	3.72e-05	BEST1
XLOC_018096	0.26	1.14	2.13245	0.0130913	0.0467893	-
ENSG00000136848	0.08	0.35	2.12928	0.00184645	0.00932951	DAB2IP
ENSG00000163683	1.31	5.68	2.11632	5.63e-14	3.2e-12	SMIM14
ENSG00000140044	4.66	20.12	2.11023	6.71e-54	3.04e-51	JDP2
ENSG00000113739	3.5	15.02	2.10146	2.11e-60	1.01e-57	STC2
ENSG00000176533	0.1	0.42	2.07039	7.84e-05	0.000627806	GNG7
ENSG00000103426	0.27	1.13	2.06529	2.77e-10	8.66e-09	CORO7-PAM16
ENSG00000130766	27.46	114.89	2.06485	2.29e-187	9.32e-184	SESN2
XLOC_008152	0.13	0.54	2.05445	0.00455021	0.0196066	-
ENSG00000135842	2.58	10.71	2.05352	7.48e-95	8.13e-92	FAM129A
XLOC_011552	0.27	1.12	2.05247	3.07e-05	0.000279389	-
ENSG00000167291	0.09	0.37	2.03953	5.88e-05	0.000491745	TBC1D16
ENSG00000109625	0.71	2.87	2.01516	2.93e-14	1.77e-12	CPZ
ENSG00000197405	0.28	1.13	2.01282	1.01e-05	0.000107007	C5AR1
ENSG00000092621	146.38	574.82	1.97339	3e-191	1.63e-187	PHGDH
ENSG00000135502	0.2	0.78	1.96347	0.00317411	0.0146115	SLC26A10
XLOC_014298	1.45	5.65	1.9622	4.09e-08	7.96e-07	-
ENSG00000133134	6.28	24.46	1.96159	3.29e-38	8.85e-36	BEX2
ENSG00000160323	0.07	0.27	1.94753	0.00980641	0.0368673	ADAMTS13
ENSG00000136010	1.91	7.26	1.9264	5.54e-83	4.75e-80	ALDH1L2
ENSG00000130518	0.2	0.76	1.926	0.000615688	0.00365227	KIAA1683
ENSG00000269307	0.29	1.1	1.92338	0.000351107	0.00228717	CTD-2278I10.6
ENSG00000261567	1.43	5.39	1.91427	0.0122277	0.0442656	RP11-680G10.1
ENSG00000168209	81.29	305.54	1.91021	1.15e-169	3.12e-166	DDIT4
ENSG00000070388	0.34	1.27	1.90122	0.00589999	0.0243543	FGF22
ENSG00000157514	0.67	2.5	1.8997	2.8e-14	1.69e-12	TSC22D3
XLOC_002469	0.22	0.81	1.88042	4.35e-06	5.14e-05	-
ENSG00000151790	0.53	1.95	1.87941	0.00432186	0.0187873	TDO2
ENSG00000196517	16.2	57.7	1.83258	1.44e-119	1.96e-116	SLC6A9
ENSG00000268069	0.91	3.19	1.80962	3.84e-08	7.51e-07	AC004466.1
XLOC_014337	0.18	0.63	1.80735	4.46e-05	0.000384723	-
ENSG00000175538	0.32	1.11	1.79442	5.41e-06	6.22e-05	KCNE3
ENSG00000224712	0.4	1.37	1.7761	0.000197808	0.0013932	NPIPA3
ENSG00000267110	0.29	0.99	1.77138	0.00430237	0.0187287	CTD-2587H24.4
XLOC_019872	2.72	9.28	1.77052	9.17e-24	1.24e-21	-
ENSG00000184860	0.08	0.27	1.75489	0.0043232	0.0187873	SDR42E1
ENSG00000148057	0.35	1.15	1.71621	0.00162192	0.0083794	IDNK
ENSG00000171570	0.6	1.97	1.71516	4.86e-07	7.32e-06	RAB4B-EGLN2
XLOC_015762	0.34	1.11	1.70695	0.00625351	0.0255291	-
ENSG00000181781	0.19	0.62	1.70627	0.00162192	0.0083794	ODF3L2
ENSG00000140015	0.08	0.26	1.70044	0.0130913	0.0467893	KCNH5
ENSG00000019485	0.12	0.39	1.70044	0.0112729	0.0414162	PRDM11
XLOC_016709	1.07	3.46	1.69316	0.00274631	0.0129343	-
ENSG00000087258	0.2	0.64	1.67807	0.00317411	0.0146115	GNAO1
ENSG00000089847	0.16	0.51	1.67243	8.23e-05	0.000653647	ANKRD24
ENSG00000259522	0.11	0.35	1.66985	0.000402431	0.00256515	RP11-468E2.2
XLOC_011471	0.58	1.82	1.64981	2.67e-06	3.34e-05	-
XLOC_005727	1.93	6.04	1.64595	3.9e-36	9.36e-34	-
ENSG00000100889	49.62	155.1	1.64421	1.72e-139	3.52e-136	PCK2
ENSG00000162772	9.62	29.87	1.63459	1.08e-61	5.87e-59	ATF3
ENSG00000123329	0.78	2.42	1.63346	3.25e-06	3.96e-05	ARHGAP9
ENSG00000248712	0.31	0.96	1.63077	0.000360208	0.00233526	CCDC153
ENSG00000221963	0.21	0.65	1.63005	1.88e-13	9.9e-12	APOL6
ENSG00000172425	0.37	1.13	1.61073	0.00980641	0.0368673	TTC36
ENSG00000175197	33.34	101.68	1.60871	8e-72	4.66e-69	DDIT3
ENSG00000070669	131.85	400.73	1.60373	6.44e-132	1.17e-128	ASNS
ENSG00000111981	0.79	2.38	1.59104	3.14e-14	1.87e-12	ULBP1
ENSG00000169621	0.06	0.18	1.58496	0.0122277	0.0442656	APLF
ENSG00000102001	0.05	0.15	1.58496	0.0085839	0.0330251	CACNA1F
ENSG00000169136	68.54	205.4	1.58342	1.76e-120	2.61e-117	ATF5
ENSG00000180626	0.35	1.04	1.57116	0.00586965	0.0242709	ZNF594
ENSG00000142459	1.14	3.35	1.55513	2.59e-21	3.08e-19	EVI5L
ENSG00000167103	0.81	2.37	1.54889	1.79e-10	5.78e-09	PIP5KL1
ENSG00000116761	8.16	23.61	1.53276	9.64e-46	3.42e-43	CTH
ENSG00000139278	0.26	0.75	1.52838	0.00204927	0.010153	GLIPR1
ENSG00000185664	0.84	2.39	1.50855	0.00358902	0.016161	PMEL
ENSG00000182621	0.42	1.19	1.5025	0.00859455	0.0330583	PLCB1
ENSG00000142661	0.12	0.34	1.5025	0.00011145	0.000846475	MYOM3
ENSG00000070540	1.72	4.85	1.49558	1.3e-07	2.24e-06	WIPI1
ENSG00000115902	17.59	49.25	1.48537	2.51e-107	3.14e-104	SLC1A4
ENSG00000106479	0.44	1.23	1.48308	2.15e-05	0.000205844	ZNF862
ENSG00000262481	0.27	0.75	1.47393	0.0043232	0.0187873	C17orf61-PLSCR3
XLOC_005074	0.39	1.08	1.46949	0.0131495	0.0469398	-
ENSG00000141337	0.84	2.32	1.46566	0.000950107	0.0052836	ARSG
ENSG00000156453	0.67	1.85	1.46529	4.94e-08	9.46e-07	PCDH1
ENSG00000257594	0.33	0.91	1.4634	1.03e-06	1.43e-05	GALNT4
ENSG00000114626	0.65	1.79	1.46145	5.38e-06	6.2e-05	ABTB1
ENSG00000087266	3.02	8.29	1.45682	4.58e-51	1.91e-48	SH3BP2
ENSG00000051108	16.57	45.17	1.44679	1.48e-52	6.37e-50	HERPUD1
ENSG00000111087	1	2.72	1.44361	2.77e-06	3.44e-05	GLI1
ENSG00000114786	1.39	3.73	1.42409	1.98e-07	3.25e-06	ABHD14A-ACY1
ENSG00000243279	1.51	4.05	1.42337	2.69e-07	4.26e-06	PRAF2
ENSG00000186907	0.72	1.93	1.42253	2.01e-05	0.000194807	RTN4RL2
ENSG00000124140	2.26	6.04	1.41823	0.00137488	0.0072831	SLC12A5
ENSG00000135069	84.93	225.92	1.41147	2.91e-103	3.39e-100	PSAT1
ENSG00000183153	0.93	2.46	1.40336	0.000697528	0.00405751	GJD3
ENSG00000186231	0.46	1.21	1.3953	0.000283413	0.0019077	KLHL32
ENSG00000100867	5.03	13.11	1.38204	2.39e-26	3.86e-24	DHRS2
ENSG00000149972	0.42	1.09	1.37587	0.00589999	0.0243543	CNTN5
ENSG00000145777	0.17	0.44	1.37197	0.00962246	0.036353	TSLP
ENSG00000130513	54.42	140.76	1.37103	2.99e-75	1.95e-72	GDF15
ENSG00000135622	0.38	0.98	1.36678	0.00161868	0.00837062	SEMA4F
XLOC_020089	0.21	0.54	1.36257	0.00201261	0.00999562	-
XLOC_009260	0.7	1.8	1.36257	0.00159528	0.00826797	-
ENSG00000115844	1.52	3.88	1.35199	1.64e-13	8.73e-12	DLX2
ENSG00000105327	10.55	26.9	1.35036	3.63e-44	1.21e-41	BBC3
ENSG00000004799	1.04	2.63	1.33848	5.93e-13	2.88e-11	PDK4
XLOC_011753	0.4	1.01	1.33628	0.00818946	0.03177	-
ENSG00000197775	0.99	2.49	1.33065	3.78e-05	0.000334014	DHRS4-AS1
ENSG00000151012	1.11	2.79	1.32971	8.23e-39	2.31e-36	SLC7A11
XLOC_008848	0.4	1	1.32193	0.000517678	0.00316251	-
ENSG00000049239	0.34	0.85	1.32193	4.29e-13	2.15e-11	H6PD
ENSG00000166741	32.04	79.97	1.31958	4.84e-35	1.08e-32	NNMT
ENSG00000198092	0.25	0.62	1.31034	0.00472172	0.020228	TMPRSS11F
ENSG00000198019	0.35	0.86	1.29698	0.0110593	0.0407693	FCGR1B
ENSG00000123407	0.18	0.44	1.28951	0.00234943	0.0113773	HOXC12
ENSG00000130943	0.16	0.39	1.2854	2.46e-05	0.000230472	PKDREJ
ENSG00000165626	2.35	5.72	1.28335	4.43e-05	0.000382647	BEND7
ENSG00000174951	0.85	2.06	1.27711	1.02e-09	2.84e-08	FUT1
ENSG00000213937	0.43	1.04	1.27417	0.0006398	0.00376469	CLDN9
ENSG00000250264	1.48	3.57	1.27033	1.21e-12	5.56e-11	TAP2
ENSG00000198756	22.17	52.59	1.24618	3.84e-75	2.41e-72	COLGALT2
ENSG00000117148	0.51	1.2	1.23447	0.000547753	0.00332135	ACTL8
ENSG00000172432	76.09	178.81	1.23265	8.92e-84	8.08e-81	GTPBP2
ENSG00000112715	42.18	99.07	1.23189	7.75e-76	5.27e-73	VEGFA
ENSG00000159640	0.84	1.97	1.22973	1.21e-05	0.000125775	ACE
ENSG00000231852	0.35	0.82	1.22827	0.00512687	0.0216732	CYP21A2
ENSG00000172216	23.85	55.76	1.22524	9.24e-54	4.07e-51	CEBPB
ENSG00000161835	2.22	5.19	1.22517	0.000424869	0.00267988	GRASP
ENSG00000119771	0.12	0.28	1.22239	0.00962246	0.036353	KLHL29
XLOC_003321	1.53	3.56	1.21835	2.79e-05	0.000256647	-
ENSG00000171105	0.34	0.79	1.21632	1.03e-06	1.43e-05	INSR
ENSG00000174428	4.31	9.99	1.2128	9.96e-06	0.00010585	GTF2IRD2B
ENSG00000135269	5.45	12.62	1.21138	1.29e-28	2.31e-26	TES
ENSG00000121413	0.32	0.74	1.20945	0.0011848	0.0063904	ZSCAN18
ENSG00000135116	0.29	0.67	1.20811	2e-06	2.57e-05	HRK
ENSG00000166743	1.26	2.91	1.2076	2.45e-05	0.000229702	ACSM1
XLOC_011406	0.68	1.57	1.20716	0.001302	0.00695128	-
ENSG00000176438	0.23	0.53	1.20436	0.00137488	0.0072831	SYNE3
ENSG00000165046	0.73	1.68	1.20249	0.000682864	0.00398358	LETM2
ENSG00000108813	0.68	1.56	1.19794	0.0042509	0.0185571	DLX4
ENSG00000079337	0.51	1.17	1.19794	2.34e-05	0.000220205	RAPGEF3
ENSG00000163734	1.09	2.5	1.1976	0.00112171	0.00609676	CXCL3
ENSG00000073331	0.79	1.81	1.19607	1.35e-06	1.81e-05	ALPK1
ENSG00000265690	0.84	1.92	1.19265	0.000126002	0.00094371	RP11-5A19.5
ENSG00000156804	0.5	1.14	1.18903	0.0103527	0.0385391	FBXO32
ENSG00000163497	0.5	1.14	1.18903	0.00805711	0.0313311	FEV
ENSG00000141376	3.5	7.98	1.18903	1.08e-26	1.8e-24	BCAS3
XLOC_004638	3.97	9.04	1.18718	2.45e-05	0.000229702	-
ENSG00000175707	0.4	0.91	1.18587	0.00358568	0.0161504	C1orf172
ENSG00000140105	268.15	609.8	1.1853	2.66e-73	1.6e-70	WARS
ENSG00000100271	0.59	1.34	1.18345	0.000445247	0.00278365	TTLL1
ENSG00000197191	0.6	1.36	1.18057	0.00358568	0.0161504	C9orf169
ENSG00000185453	1.43	3.23	1.17552	3.02e-07	4.73e-06	C19orf68
ENSG00000103257	124.01	279.4	1.17188	5.4e-77	4e-74	SLC7A5
XLOC_015578	0.32	0.72	1.16993	0.00512687	0.0216732	-
ENSG00000165475	1.8	4.05	1.16993	6.85e-07	9.91e-06	CRYL1
ENSG00000142512	0.82	1.84	1.16601	0.0135115	0.0480805	SIGLEC10
ENSG00000188372	5.39	12.08	1.16426	8.51e-17	6.84e-15	ZP3
ENSG00000214456	0.54	1.21	1.16398	0.000682864	0.00398358	PLIN5
ENSG00000143507	2.21	4.93	1.15754	2.28e-09	5.84e-08	DUSP10
ENSG00000203827	0.22	0.49	1.15528	0.00259565	0.0123445	NBPF16
XLOC_008785	0.55	1.22	1.14938	0.000940854	0.00523571	-
ENSG00000106665	1.01	2.24	1.14914	1.94e-06	2.5e-05	CLIP2
ENSG00000254402	0.83	1.84	1.14852	0.000160955	0.00116432	LRRC24
ENSG00000113916	1.43	3.13	1.13015	1.45e-06	1.93e-05	BCL6
ENSG00000105519	2.36	5.16	1.12858	1.38e-09	3.72e-08	CAPS
ENSG00000145020	0.55	1.2	1.12553	0.0102746	0.0383094	AMT
ENSG00000258708	0.76	1.65	1.11839	0.000160955	0.00116432	SLC25A21-AS1
ENSG00000148225	0.97	2.1	1.11433	2.18e-10	6.91e-09	WDR31
ENSG00000163285	0.31	0.67	1.11189	3.51e-06	4.23e-05	GABRG1
ENSG00000236882	1.18	2.55	1.11171	0.00257017	0.0122498	C5orf27
ENSG00000248751	0.32	0.69	1.10852	0.012355	0.0446768	RP1-130H16.18
ENSG00000104883	2	4.31	1.10769	6.59e-05	0.000541347	PEX11G
ENSG00000111371	0.33	0.71	1.10535	5.2e-05	0.000440507	SLC38A1
ENSG00000175938	12.34	26.41	1.09774	4.88e-32	9.71e-30	ORAI3
ENSG00000088826	12.38	26.47	1.09635	3.25e-33	6.82e-31	SMOX
ENSG00000162572	1.16	2.48	1.09622	2.57e-09	6.55e-08	SCNN1D
ENSG00000204807	1.1	2.35	1.09516	0.000355272	0.00230969	FAM27E2
ENSG00000166257	0.23	0.49	1.09115	0.000673682	0.00393993	SCN3B
ENSG00000187650	1.13	2.4	1.08671	1.27e-06	1.73e-05	VMAC
ENSG00000173480	1	2.12	1.08406	7.11e-05	0.000578752	ZNF417
ENSG00000198380	8.13	17.22	1.08276	7.15e-36	1.69e-33	GFPT1
ENSG00000164294	2.07	4.38	1.0813	2e-06	2.57e-05	GPX8
ENSG00000165730	0.44	0.93	1.07973	0.00216562	0.0106421	STOX1
XLOC_001839	721.39	1522.7	1.07778	3.49e-57	1.63e-54	-
ENSG00000185522	2.02	4.26	1.0765	6.59e-06	7.4e-05	C11orf35
ENSG00000101104	20.9	44.05	1.07564	3.31e-38	8.85e-36	PABPC1L
ENSG00000138413	27.69	58	1.06669	4.54e-49	1.72e-46	IDH1
ENSG00000185262	110.23	230.63	1.06506	8.62e-39	2.38e-36	UBALD2
ENSG00000066135	14	29.27	1.064	2e-41	6.05e-39	KDM4A
ENSG00000125122	1.59	3.32	1.06216	5.09e-05	0.000432429	LRRC29
ENSG00000196934	0.48	1	1.05889	4.09e-07	6.24e-06	RIMBP3B
XLOC_001835	1.72	3.58	1.05755	4.97e-05	0.000423061	-
ENSG00000071537	5.56	11.57	1.05723	1.61e-16	1.25e-14	SEL1L
XLOC_002874	0.77	1.6	1.05514	4.58e-05	0.000393388	-
ENSG00000038002	3.14	6.52	1.05411	3.15e-11	1.17e-09	AGA
ENSG00000136367	0.14	0.29	1.05063	0.0034738	0.0157509	ZFHX2
ENSG00000114841	0.42	0.87	1.05063	0.000505053	0.00309699	DNAH1
ENSG00000117289	30.5	63.11	1.04906	8.63e-50	3.52e-47	TXNIP
ENSG00000168970	1.69	3.49	1.0462	2.88e-12	1.27e-10	JMJD7-PLA2G4B
ENSG00000127415	5.88	12.12	1.0435	4.83e-07	7.28e-06	IDUA
ENSG00000187595	0.53	1.09	1.04026	0.00805711	0.0313311	ZNF385C
ENSG00000174137	2.65	5.45	1.04026	0.000705676	0.00409759	FAM53A
ENSG00000178607	3.66	7.5	1.03505	1.12e-25	1.69e-23	ERN1
ENSG00000183784	0.41	0.84	1.03477	0.00180025	0.00912719	C9orf66
ENSG00000175106	4.4	9.01	1.03402	0.000659421	0.00387036	TVP23C
ENSG00000073712	0.44	0.9	1.03242	0.00471297	0.0201958	FERMT2
ENSG00000074370	25.88	52.83	1.02952	4.75e-48	1.76e-45	ATP2A3
ENSG00000146733	30.86	62.99	1.02938	2.93e-32	5.9e-30	PSPH
ENSG00000164088	10.98	22.35	1.0254	1.56e-25	2.29e-23	PPM1M
XLOC_013627	0.72	1.46	1.0199	1.99e-07	3.26e-06	-
ENSG00000139793	2.19	4.44	1.01963	5.08e-12	2.16e-10	MBNL2
ENSG00000090661	2.85	5.77	1.01761	3.65e-05	0.000324511	CERS4
XLOC_009460	0.41	0.83	1.01749	2.8e-05	0.000257558	-
ENSG00000102575	1.02	2.06	1.01408	0.0130029	0.0465653	ACP5
ENSG00000186998	6.16	12.43	1.01282	4.15e-15	2.74e-13	EMID1
ENSG00000009950	5.12	10.33	1.01262	3.59e-17	3e-15	MLXIPL
ENSG00000156587	5.31	10.66	1.00542	6.24e-08	1.16e-06	UBE2L6
ENSG00000181418	2.47	1.23	-1.00585	1.94e-07	3.21e-06	DDN
ENSG00000154479	1.9	0.93	-1.0307	0.000320361	0.00211135	CCDC173
ENSG00000104205	1.76	0.86	-1.03317	0.00569345	0.0236876	SGK3
ENSG00000196233	4.32	2.1	-1.04064	0.0119842	0.0435	LCOR
ENSG00000146966	0.54	0.26	-1.05445	0.0116592	0.0425765	DENND2A
ENSG00000146592	0.54	0.26	-1.05445	0.00611453	0.0250685	CREB5
ENSG00000253251	3.01	1.44	-1.06369	0.000444944	0.00278282	CTC-534A2.2
ENSG00000151835	4.94	2.34	-1.078	6.51e-17	5.33e-15	SACS
ENSG00000143847	1.76	0.83	-1.08439	0.000137477	0.0010152	PPFIA4
ENSG00000271741	1.07	0.5	-1.09761	0.000525848	0.0032018	RP11-244H3.4
ENSG00000197140	0.41	0.19	-1.10962	0.000893073	0.00501086	ADAM32
ENSG00000134444	5.61	2.59	-1.11505	0.00790432	0.0309098	KIAA1468
ENSG00000197279	0.86	0.39	-1.14086	0.00963798	0.036402	ZNF165
ENSG00000224089	4.91	2.18	-1.17139	1.29e-06	1.74e-05	CT47A10
ENSG00000226600	4.91	2.18	-1.17139	1.29e-06	1.74e-05	CT47A9
ENSG00000226929	4.91	2.18	-1.17139	1.29e-06	1.74e-05	CT47A11
ENSG00000230347	4.91	2.18	-1.17139	1.29e-06	1.74e-05	CT47A8
ENSG00000230594	4.91	2.18	-1.17139	1.29e-06	1.74e-05	CT47A4
ENSG00000236126	4.91	2.18	-1.17139	1.29e-06	1.74e-05	CT47A3
ENSG00000237957	4.91	2.18	-1.17139	1.29e-06	1.74e-05	CT47A5
ENSG00000242362	4.91	2.18	-1.17139	1.29e-06	1.74e-05	CT47A2
ENSG00000164073	5.26	2.33	-1.17473	0.0128984	0.0462655	MFSD8
ENSG00000249319	2.48	1.09	-1.18601	0.0050615	0.0214413	AC068533.7
ENSG00000134817	2.93	1.28	-1.19476	7.91e-11	2.74e-09	APLNR
ENSG00000099260	2.73	1.18	-1.21011	9.04e-06	9.75e-05	PALMD
ENSG00000136273	7.69	3.27	-1.23369	0.0126715	0.0457021	HUS1
ENSG00000172215	0.58	0.24	-1.27302	0.0103527	0.0385391	CXCR6
ENSG00000170325	4.96	2.03	-1.28886	6.29e-07	9.21e-06	PRDM10
ENSG00000122035	3.2	1.29	-1.3107	0.00288491	0.0134819	RASL11A
ENSG00000259305	1.92	0.76	-1.33703	0.000940854	0.00523571	ZHX1-C8ORF76
ENSG00000236320	1.37	0.54	-1.34314	6.43e-06	7.27e-05	SLFN14
XLOC_013550	1.7	0.66	-1.365	1.78e-11	6.93e-10	-
ENSG00000109107	80.83	31.22	-1.37242	4.47e-61	2.21e-58	ALDOC
ENSG00000254996	3.8	1.38	-1.46133	2.48e-64	1.4e-61	ANKHD1-EIF4EBP3
ENSG00000102524	1.74	0.62	-1.48875	9.32e-05	0.000724077	TNFSF13B
ENSG00000016490	0.76	0.27	-1.49304	0.000184271	0.00131202	CLCA1
ENSG00000181609	1.39	0.49	-1.50423	0.00695584	0.0278155	OR52D1
ENSG00000259040	5.49	1.82	-1.59287	1.92e-23	2.55e-21	BLOC1S5-TXNDC5
ENSG00000242185	1.84	0.59	-1.64092	0.000371135	0.00239279	CT45A2
ENSG00000095203	0.29	0.09	-1.68806	0.00642365	0.0261387	EPB41L4B
ENSG00000158022	0.67	0.2	-1.74416	0.00488103	0.0207794	TRIM63
ENSG00000260836	2.33	0.69	-1.75566	0.000236182	0.00163107	RP11-152F13.10
ENSG00000163947	1.13	0.33	-1.77578	0.00575127	0.0238672	ARHGEF3
ENSG00000102547	5.7	1.61	-1.8239	1.23e-10	4.09e-09	CAB39L
ENSG00000236338	5.82	1.63	-1.83615	1.02e-17	9.08e-16	AC015987.2
ENSG00000128655	0.75	0.21	-1.8365	0.000641059	0.00376937	PDE11A
ENSG00000146856	2.15	0.56	-1.94084	0.000446067	0.00278771	AGBL3
ENSG00000125810	0.12	0.03	-2	0.00692745	0.0277465	CD93
ENSG00000171444	0.16	0.04	-2	0.00292235	0.0136296	MCC
ENSG00000151689	3.56	0.86	-2.04947	2.07e-05	0.000199496	INPP1
ENSG00000219607	0.77	0.18	-2.09686	0.00056511	0.00341263	PPP1R3G
ENSG00000173727	2.3	0.53	-2.11757	0.00056511	0.00341263	AP000769.1
ENSG00000197681	0.97	0.22	-2.14048	1.09e-05	0.000114021	TBC1D3
XLOC_020323	1	0.22	-2.18442	0.00265116	0.012566	-
ENSG00000196644	2.37	0.51	-2.21632	2e-21	2.4e-19	GPR89C
ENSG00000246223	0.54	0.11	-2.29546	0.000595325	0.0035517	C14orf64
ENSG00000254806	0.66	0.13	-2.34395	0.000427423	0.00269391	SYS1-DBNDD2
ENSG00000183785	0.68	0.13	-2.38702	0.000576292	0.0034686	TUBA8
ENSG00000091622	0.06	0.01	-2.58496	0.0119345	0.0433581	PITPNM3
ENSG00000260537	3.47	0.52	-2.73835	2.05e-09	5.3e-08	RP11-529K1.3
ENSG00000107159	0.68	0.07	-3.28011	0.000427423	0.00269391	CA9
ENSG00000138615	0.1	0.01	-3.32193	0.0119345	0.0433581	CILP
ENSG00000267303	1.88	0.18	-3.38466	2.64e-14	1.61e-12	CTD-2369P2.12
ENSG00000141519	0.34	0.02	-4.08746	0.0119345	0.0433581	CCDC40
ENSG00000259316	2.94	0.09	-5.02975	4e-09	9.7e-08	CTD-2116N17.1
ENSG00000256861	4.11	0.09	-5.51307	1.79e-61	9.43e-59	RP11-512M8.5
ENSG00000077616	0.1	0.001	-6.64386	0.00792223	0.0309098	NAALAD2
ENSG00000155016	0.1	0.001	-6.64386	0.00792223	0.0309098	CYP2U1
ENSG00000258659	0.16	0.001	-7.32193	0.00792223	0.0309098	TRIM34
ENSG00000244693	0.16	0.001	-7.32193	0.0039769	0.0175966	CTAGE8
ENSG00000271079	0.16	0.001	-7.32193	0.0039769	0.0175966	CTAGE15
ENSG00000163827	0.17	0.001	-7.40939	0.00199736	0.00993499	LRRC2
ENSG00000258529	0.21	0.001	-7.71425	0.000253789	0.00173284	ALG9
ENSG00000237763	0.26	0.001	-8.02237	0.00199736	0.00993499	AMY1A
ENSG00000212928	0.32	0.001	-8.32193	0.0039769	0.0175966	AL391152.1
ENSG00000215428	0.43	0.001	-8.74819	1.06e-06	1.47e-05	AL354898.1
ENSG00000206203	0.62	0.001	-9.27612	1.37e-07	2.33e-06	TSSK2
ENSG00000265264	0.8	0.001	-9.64386	0.00792223	0.0309098	TIMM10B
ENSG00000182521	0.89	0.001	-9.79766	0.00792223	0.0309098	TBPL2
ENSG00000232748	1.05	0.001	-10.0362	0.00100365	0.00551921	ZNF668
ENSG00000262526	1.44	0.001	-10.4919	2.1e-06	2.68e-05	CTD-2545G14.7
ENSG00000266953	1.45	0.001	-10.5018	3.24e-05	0.000292584	RP11-618P17.4
ENSG00000136305	1.49	0.001	-10.5411	0.000253789	0.00173284	CIDEB
ENSG00000267952	2.44	0.001	-11.2527	6.43e-05	0.000530311	CTD-2207O23.12
ENSG00000267645	2.66	0.001	-11.3772	1.1e-26	1.81e-24	POLR2J2
ENSG00000249590	5.14	0.001	-12.3276	1.48e-19	1.55e-17	RP4-539M6.19
ENSG00000259132	10.98	0.001	-13.4226	2.94e-49	1.14e-46	RP11-298I3.5
