# Supplementary material for: Neurokinin-1 receptor is an effective target for treating leukemia by inducing oxidative stress through mitochondrial calcium overload
Source: Proc Natl Acad Sci U S A. 2019 Sep 5;116(39):19635–45. doi: 10.1073/pnas.1908998116 (PMC6765257; doi:10.1073/pnas.1908998116)
Supplement: Supplementary File [file pnas.1908998116.sd02.xls]

## Sheet: list
Protein accession	Gene name	L/H Ratio	Regulated Type	Protein name	PEP	MW [kDa]	AASC [%]	MP	Intensity L	Intensity H
P21980	TGM2	1.48	Up	Protein-glutamine gamma-glutamyltransferase 2	2.5236e-110	77.328	19.5	10	3372900000	1648600000
Q6VMQ6	ATF7IP	1.38	Up	Activating transcription factor 7-interacting protein 1	0.0019859	136.39	1.4	1	18292000	9043200
Q9Y3A4	RRP7A	1.55	Up	Ribosomal RNA-processing protein 7 homolog A	1.3322e-33	32.334	27.9	6	354020000	241130000
Q5RI15	COX20	1.35	Up	Cytochrome c oxidase protein 20 homolog	1.6872e-20	13.291	22.9	3	696070000	424810000
Q9BSF0	C2orf88	1.53	Up	Small membrane A-kinase anchor protein	0.0035349	10.97	20	1	52808000	17310000
Q9BQ69	MACROD1	1.9	Up	O-acetyl-ADP-ribose deacetylase MACROD1	1.9109e-23	35.505	11.4	2	96462000	48790000
Q8WXW3	PIBF1	1.31	Up	Progesterone-induced-blocking factor 1	1.9104e-20	89.804	6.7	5	181070000	189420000
Q9Y5Y2	NUBP2	1.37	Up	Cytosolic Fe-S cluster assembly factor NUBP2	1.0843e-49	28.825	37.3	5	654390000	458900000
P00403	MT-CO2	1.59	Up	Cytochrome c oxidase subunit 2	1.1563e-21	25.565	27.8	5	2577200000	1429200000
Q63HN8	RNF213	2.2	Up	E3 ubiquitin-protein ligase RNF213	3.63e-66	591.4	4.9	21	549120000	328160000
P16383	GCFC2	1.34	Up	GC-rich sequence DNA-binding factor 2	9.0627e-11	89.384	4.5	3	85249000	46263000
O75306	NDUFS2	1.46	Up	NADH dehydrogenase [ubiquinone] iron-sulfur protein 2, mitochondrial	1.2854e-51	52.545	30.2	11	1487000000	922770000
Q14919	DRAP1	1.31	Up	Dr1-associated corepressor	8.9239e-18	22.35	27.8	4	473870000	326050000
Q7Z4Q2	HEATR3	1.57	Up	HEAT repeat-containing protein 3	1.3101e-05	74.582	3.1	2	73948000	38645000
O14981	BTAF1	1.38	Up	TATA-binding protein-associated factor 172	2.2301e-24	206.89	7.4	8	193420000	154320000
Q92522	H1FX	1.86	Up	Histone H1x	2.9441e-39	22.487	26.3	5	3008300000	1812900000
Q9P003	CNIH4	3.36	Up	Protein cornichon homolog 4	2.0497e-13	16.093	14.4	1	743770000	157550000
O15431	SLC31A1	1.64	Up	High affinity copper uptake protein 1	0.00036384	21.09	10	1	22166000	10977000
Q15572	TAF1C	3.21	Up	TATA box-binding protein-associated factor RNA polymerase I subunit C	1.5018e-09	95.212	1.8	1	17232000	8116600
Q15723	ELF2	1.39	Up	ETS-related transcription factor Elf-2	2.6217e-17	63.966	2.9	1	16313000	9376900
Q9NUQ2	AGPAT5	1.45	Up	1-acyl-sn-glycerol-3-phosphate acyltransferase epsilon	3.5968e-18	42.072	18.4	5	541680000	388640000
Q86UY5	FAM83A	1.43	Up	Protein FAM83A	1.3248e-38	47.457	11.8	3	142830000	80781000
Q01831	XPC	1.5	Up	DNA repair protein complementing XP-C cells	2.7334e-14	105.95	6.5	4	197690000	107120000
Q9BZL6	PRKD2	1.52	Up	Serine/threonine-protein kinase D2	1.5999e-05	96.749	1.1	1	90270000	46763000
P27707	DCK	1.97	Up	Deoxycytidine kinase	1.2327e-08	30.518	10.8	2	90456000	49090000
O43175	PHGDH	2.37	Up	D-3-phosphoglycerate dehydrogenase	6.3933e-101	56.65	38.1	17	9198400000	3428100000
P69891	HBG1	3.02	Up	Hemoglobin subunit gamma-1	7.8431e-155	16.14	83	1	5619000000	1588900000
Q96SY0	VWA9	1.73	Up	von Willebrand factor A domain-containing protein 9	4.7979e-13	57.47	10.6	3	176850000	94795000
P62256	UBE2H	2.08	Up	Ubiquitin-conjugating enzyme E2 H	0.00096119	20.655	13.7	2	44063000	20730000
Q96CP2	FLYWCH2	1.52	Up	FLYWCH family member 2	3.6167e-11	14.563	32.1	2	342310000	112600000
P16219	ACADS	1.36	Up	Short-chain specific acyl-CoA dehydrogenase, mitochondrial	2.0939e-15	44.297	16.3	4	150590000	87970000
Q6ZN28	MACC1	1.42	Up	Metastasis-associated in colon cancer protein 1	2.1115e-05	96.638	1.4	1	5895700	5181500
Q9NRD5	PICK1	1.4	Up	PRKCA-binding protein	2.2857e-05	46.6	2.9	1	9645000	6606000
Q8IYD1	GSPT2	1.58	Up	Eukaryotic peptide chain release factor GTP-binding subunit ERF3B	8.3285e-61	68.882	20.1	2	754600000	417140000
Q9H6R4	NOL6	1.52	Up	Nucleolar protein 6	1.8666e-105	127.59	17.6	15	2014400000	1185800000
O75592	MYCBP2	1.38	Up	Probable E3 ubiquitin-protein ligase MYCBP2	1.2001e-09	510.08	0.7	3	44814000	41044000
Q9NR96	TLR9	4.68	Up	Toll-like receptor 9	0.00015176	115.86	2.3	2	494030000	84838000
Q96RU2	USP28	1.48	Up	Ubiquitin carboxyl-terminal hydrolase 28	1.5644e-12	122.49	7.2	6	181670000	326790000
Q6UX04	CWC27	1.36	Up	Peptidyl-prolyl cis-trans isomerase CWC27 homolog	2.2e-77	53.846	26.7	6	622050000	428700000
Q9BRX8	FAM213A	1.34	Up	Redox-regulatory protein FAM213A	6.7215e-05	25.764	10	2	164210000	72453000
B4DXR9	ZNF732;ZNF141	1.31	Up	Zinc finger protein 732;Zinc finger protein 141	9.6122e-17	67.839	7	0	54697000	40615000
Q9BVJ7	DUSP23	1.36	Up	Dual specificity protein phosphatase 23	1.7428e-13	16.588	31.3	4	179100000	112700000
P49023	PXN	1.38	Up	Paxillin	3.2641e-48	64.505	24	10	575230000	335430000
O14773	TPP1	2.67	Up	Tripeptidyl-peptidase 1	5.3239e-98	61.247	26.6	8	2674400000	829030000
Q9BQ95	ECSIT	1.68	Up	Evolutionarily conserved signaling intermediate in Toll pathway, mitochondrial	9.836e-23	49.148	8.6	3	90629000	56890000
P57721	PCBP3	1.39	Up	Poly(rC)-binding protein 3	1.1824e-65	39.465	17.5	1	637930000	435490000
Q99575	POP1	1.56	Up	Ribonucleases P/MRP protein subunit POP1	7.6481e-84	114.71	21.4	15	966640000	535900000
Q13228	SELENBP1	1.52	Up	Selenium-binding protein 1	3.6577e-82	52.39	34.1	13	1676300000	1009100000
O95169	NDUFB8	2.39	Up	NADH dehydrogenase [ubiquinone] 1 beta subcomplex subunit 8, mitochondrial	3.2934e-17	21.766	27.4	4	237290000	85402000
P15151	PVR	1.89	Up	Poliovirus receptor	0.0015035	45.302	2.9	1	27134000	14522000
P63279	UBE2I	1.32	Up	SUMO-conjugating enzyme UBC9	1.0347e-32	18.007	39.2	7	4010100000	2530400000
P07339	CTSD	3.4	Up	Cathepsin D;Cathepsin D light chain;Cathepsin D heavy chain	3.1358e-96	44.552	37.6	12	6140600000	1468800000
Q96AD5	PNPLA2	1.85	Up	Patatin-like phospholipase domain-containing protein 2	1.1925e-06	55.315	5.8	2	37181000	14102000
Q99536	VAT1	1.39	Up	Synaptic vesicle membrane protein VAT-1 homolog	1.7194e-77	41.92	47.3	14	5735400000	3597000000
P60006	ANAPC15	1.73	Up	Anaphase-promoting complex subunit 15	5.9555e-05	14.281	8.3	1	11083000	5741700
Q6VN20	RANBP10	1.32	Up	Ran-binding protein 10	2.127e-05	67.256	3.2	2	66380000	46657000
Q9Y305	ACOT9	1.74	Up	Acyl-coenzyme A thioesterase 9, mitochondrial	1.0385e-60	49.901	26.2	8	457400000	230560000
Q6ZSZ5	ARHGEF18	1.34	Up	Rho guanine nucleotide exchange factor 18	2.6751e-06	130.78	1	1	20590000	9777600
Q4G0A6	FAM188B	1.43	Up	Protein FAM188B	5.0342e-09	84.371	2	1	53338000	34421000
O95985	TOP3B	1.57	Up	DNA topoisomerase 3-beta-1	2.8215e-88	96.661	23.4	12	808430000	1016400000
P28799	GRN	1.58	Up	Granulins;Acrogranin;Paragranulin;Granulin-1;Granulin-2;Granulin-3;Granulin-4;Granulin-5;Granulin-6;Granulin-7	2.7105e-18	63.544	6.1	3	142560000	101410000
Q5EBM0	CMPK2	1.47	Up	UMP-CMP kinase 2, mitochondrial	4.7263e-19	49.447	16	6	260960000	190660000
Q9BV79	MECR	1.5	Up	Trans-2-enoyl-CoA reductase, mitochondrial	5.8311e-12	40.461	7	2	76036000	42798000
Q8N183	NDUFAF2	1.42	Up	Mimitin, mitochondrial	4.7701e-63	19.856	61.5	8	1632100000	997110000
Q8N5K1	CISD2	1.33	Up	CDGSH iron-sulfur domain-containing protein 2	1.5542e-35	15.278	42.2	6	1653500000	1213500000
Q00013	MPP1	1.35	Up	55 kDa erythrocyte membrane protein	1.0937e-156	52.296	54.9	18	8688100000	4938900000
O43678	NDUFA2	1.68	Up	NADH dehydrogenase [ubiquinone] 1 alpha subcomplex subunit 2	1.716e-30	10.921	41.4	3	189500000	105430000
P07711	CTSL1	1.84	Up	Cathepsin L1;Cathepsin L1 heavy chain;Cathepsin L1 light chain	1.1828e-14	37.564	7.2	2	159700000	62003000
O95989	NUDT3	1.33	Up	Diphosphoinositol polyphosphate phosphohydrolase 1	9.5241e-24	19.471	25.6	2	298130000	177790000
Q7L1V2	MON1B	1.39	Up	Vacuolar fusion protein MON1 homolog B	1.6596e-06	59.217	4.8	2	29489000	26246000
O75629	CREG1	2.03	Up	Protein CREG1	3.6882e-05	24.074	5.5	1	186040000	114590000
P55061	TMBIM6	1.58	Up	Bax inhibitor 1	0.0071608	26.537	3.4	1	14897000	6712200
P09960	LTA4H	1.46	Up	Leukotriene A-4 hydrolase	1.4129e-149	69.284	41.6	20	3160400000	1779800000
Q9HBM1	SPC25	1.41	Up	Kinetochore protein Spc25	2.723e-74	26.152	47.8	10	826760000	558860000
Q7Z3D4	LYSMD3	1.85	Up	LysM and putative peptidoglycan-binding domain-containing protein 3	5.2222e-09	34.537	4.6	1	36035000	16052000
Q6PI48	DARS2	1.51	Up	Aspartate--tRNA ligase, mitochondrial	5.9035e-115	73.562	41.1	21	3418200000	1893700000
P82970	HMGN5	1.37	Up	High mobility group nucleosome-binding domain-containing protein 5	3.8959e-30	31.524	21.6	4	763840000	909630000
Q9GZN8	C20orf27	1.56	Up	UPF0687 protein C20orf27	2.5536e-06	19.291	13.8	2	300180000	170390000
Q8TB36	GDAP1	1.36	Up	Ganglioside-induced differentiation-associated protein 1	5.2487e-23	41.345	13.4	4	164280000	148240000
O15247	CLIC2	1.47	Up	Chloride intracellular channel protein 2	1.143e-153	28.356	70	16	5119100000	2837300000
P61916	NPC2	1.41	Up	Epididymal secretory protein E1	1.1199e-18	16.57	37.1	4	523820000	912400000
Q9NZN5	ARHGEF12	1.98	Up	Rho guanine nucleotide exchange factor 12	2.4021e-08	173.23	2	2	66266000	34492000
P49902	NT5C2	1.49	Up	Cytosolic purine 5-nucleotidase	2.9936e-31	64.969	23	10	895940000	671550000
O60684	KPNA6;KPNA5	1.89	Up	Importin subunit alpha-7;Importin subunit alpha-6	2.5766e-59	60.029	16.2	3	351240000	144540000
A7E2V4	ZSWIM8	1.96	Up	Zinc finger SWIM domain-containing protein 8	4.1719e-12	197.3	2.2	3	65784000	31560000
Q07002	CDK18;CDK16;CDK17	1.43	Up	Cyclin-dependent kinase 18;Cyclin-dependent kinase 16;Cyclin-dependent kinase 17	8.0285e-06	54.179	4.4	1	48168000	27770000
Q96BD6	SPSB1	1.51	Up	SPRY domain-containing SOCS box protein 1	0.0031582	30.941	5.5	1	51299000	25266000
P48634	PRRC2A	1.41	Up	Protein PRRC2A	3.049e-122	228.86	15.4	20	1999100000	1122200000
P35914	HMGCL	1.42	Up	Hydroxymethylglutaryl-CoA lyase, mitochondrial	1.3348e-19	34.36	8.6	2	78933000	54641000
Q7L775	EPM2AIP1	1.67	Up	EPM2A-interacting protein 1	1.8496e-47	70.369	16.1	6	372350000	198120000
Q5HYK3	COQ5	1.39	Up	2-methoxy-6-polyprenyl-1,4-benzoquinol methylase, mitochondrial	3.9345e-13	37.14	13.5	4	201870000	158540000
P53004	BLVRA	1.43	Up	Biliverdin reductase A	8.461e-53	33.428	38.2	12	3348800000	2141000000
Q7Z422	SZRD1	1.44	Up	SUZ domain-containing protein 1	2.8287e-08	16.997	13.8	1	62024000	46294000
Q6UW68	TMEM205	1.84	Up	Transmembrane protein 205	1.0961e-09	21.198	15.9	2	482580000	309750000
P05204	HMGN2;HMGN3	2.3	Up	Non-histone chromosomal protein HMG-17;High mobility group nucleosome-binding domain-containing protein 3	1.5756e-05	9.3926	16.7	2	92467000	32415000
Q96SI9	STRBP	1.34	Up	Spermatid perinuclear RNA-binding protein	1.6825e-97	73.652	36.8	19	2784800000	2433300000
P10606	COX5B	1.63	Up	Cytochrome c oxidase subunit 5B, mitochondrial	6.9586e-66	13.696	51.2	9	2384100000	1350400000
Q8IXM6	NRM	1.66	Up	Nurim	8.8231e-05	29.379	11.5	2	101710000	51721000
Q53H96	PYCRL	1.32	Up	Pyrroline-5-carboxylate reductase 3	8.6032e-53	28.663	31.4	7	918320000	658700000
O75061	DNAJC6	1.64	Up	Putative tyrosine-protein phosphatase auxilin	9.9583e-10	99.995	4.3	4	145510000	79676000
P59780	AP3S2	1.84	Up	AP-3 complex subunit sigma-2	8.6067e-14	22.017	15.5	3	97232000	37251000
P29083	GTF2E1	1.61	Up	General transcription factor IIE subunit 1	8.4367e-27	49.452	18.9	5	410830000	308780000
Q92599	2016-09-08	1.33	Up	Septin-8	1.4129e-44	55.756	25.3	7	1096400000	661230000
P30740	SERPINB1	1.53	Up	Leukocyte elastase inhibitor	2.702e-132	42.741	45.9	17	8764900000	4733200000
O00584	RNASET2	1.42	Up	Ribonuclease T2	8.4746e-23	29.48	18	4	347920000	226540000
Q9NVR2	INTS10	1.31	Up	Integrator complex subunit 10	0.0075586	82.235	1.1	1	59976000	38469000
Q9NPL8	TIMMDC1	1.42	Up	Translocase of inner mitochondrial membrane domain-containing protein 1	2.7829e-35	32.177	24.6	6	534070000	323210000
Q8TDP1	RNASEH2C	1.31	Up	Ribonuclease H2 subunit C	3.0073e-16	17.84	40.2	4	278090000	175040000
Q9H3C7	GGNBP2	1.35	Up	Gametogenetin-binding protein 2	0.00096236	79.086	4.6	2	36357000	30259000
Q9Y4F3	KIAA0430	2.15	Up	Meiosis arrest female protein 1	0.00018999	192.86	0.6	1	7995100	3197700
Q16877	PFKFB4	1.88	Up	6-phosphofructo-2-kinase/fructose-2,6-bisphosphatase 4;6-phosphofructo-2-kinase;Fructose-2,6-bisphosphatase	8.3506e-23	54.039	14.1	3	109260000	77385000
Q86Y39	NDUFA11	1.68	Up	NADH dehydrogenase [ubiquinone] 1 alpha subcomplex subunit 11	2.7028e-08	14.852	34.8	3	191400000	78459000
O75817	POP7	1.32	Up	Ribonuclease P protein subunit p20	0.0018058	15.651	10.7	1	50148000	31492000
Q9UHB6	LIMA1	1.46	Up	LIM domain and actin-binding protein 1	2.3034e-41	85.225	14.4	7	511550000	284130000
Q15019	2016-09-02	1.33	Up	Septin-2	6.137e-166	41.487	59	15	4727900000	2975500000
P07858	CTSB	3.16	Up	Cathepsin B;Cathepsin B light chain;Cathepsin B heavy chain	5.3975e-43	37.821	33	7	2219200000	612990000
P28331	NDUFS1	1.33	Up	NADH-ubiquinone oxidoreductase 75 kDa subunit, mitochondrial	1.705e-167	79.467	43.9	25	2985300000	2159100000
Q9Y3Z3	SAMHD1	1.39	Up	SAM domain and HD domain-containing protein 1	6.4327e-64	72.2	19.3	9	418370000	269810000
Q8WXD5	GEMIN6	1.32	Up	Gem-associated protein 6	3.6264e-09	18.824	14.4	2	122730000	86487000
P69892	HBG2	2.3	Up	Hemoglobin subunit gamma-2	2.5368e-157	16.126	83	1	80538000000	25317000000
Q05707	COL14A1	3.09	Up	Collagen alpha-1(XIV) chain	0.00059926	193.51	0.7	1	40581000	14321000
Q9H9A6	LRRC40	1.43	Up	Leucine-rich repeat-containing protein 40	1.4756e-127	68.249	28.9	13	1079000000	659170000
P49770	EIF2B2	1.33	Up	Translation initiation factor eIF-2B subunit beta	8.8195e-47	38.989	22.8	7	702120000	566900000
Q9P206	KIAA1522	2.41	Up	Uncharacterized protein KIAA1522	0.00059839	107.09	1.7	1	24668000	10254000
P04114	APOB	1.72	Up	Apolipoprotein B-100;Apolipoprotein B-48	3.3352e-06	515.6	0.6	2	45631000	90682000
Q96ME7	ZNF512	1.55	Up	Zinc finger protein 512	1.5814e-70	64.681	31.9	12	1309500000	471630000
Q99584	S100A13	1.69	Up	Protein S100-A13	1.9908e-10	11.471	29.6	4	864310000	430940000
P24752	ACAT1	1.38	Up	Acetyl-CoA acetyltransferase, mitochondrial	1.5005e-123	45.199	54.3	17	12479000000	7448500000
P11532	DMD	1.38	Up	Dystrophin	5.8381e-07	426.74	0.7	2	48312000	32001000
Q00796	SORD	1.32	Up	Sorbitol dehydrogenase	5.7701e-140	38.324	56.9	15	9105400000	5129100000
Q92820	GGH	1.74	Up	Gamma-glutamyl hydrolase	2.4381e-38	35.964	27.7	7	874560000	428860000
Q9HC07	TMEM165	1.84	Up	Transmembrane protein 165	0.0075272	34.905	6.2	1	73687000	37428000
Q8IZA0	KIAA0319L	1.46	Up	Dyslexia-associated protein KIAA0319-like protein	0.00038909	115.66	1.4	1	11278000	5892100
P23297	S100A1	2.07	Up	Protein S100-A1	1.8839e-06	10.546	16	1	34363000	18541000
P13284	IFI30	1.97	Up	Gamma-interferon-inducible lysosomal thiol reductase	5.9377e-08	27.963	4.4	1	427220000	165540000
Q0JRZ9	FCHO2	1.67	Up	FCH domain only protein 2	5.4106e-19	88.923	5.7	4	210140000	64689000
Q8NI60	ADCK3	1.4	Up	Chaperone activity of bc1 complex-like, mitochondrial	9.4087e-18	71.949	8.2	4	196730000	101900000
Q96N21	ENTHD2	1.64	Up	AP-4 complex accessory subunit tepsin	3.1799e-05	55.136	3.2	1	26650000	14880000
P17568	NDUFB7	1.52	Up	NADH dehydrogenase [ubiquinone] 1 beta subcomplex subunit 7	1.4304e-06	16.402	13.9	2	224870000	120210000
Q8NHP8	PLBD2	2.07	Up	Putative phospholipase B-like 2;Putative phospholipase B-like 2 32 kDa form;Putative phospholipase B-like 2 45 kDa form	5.8337e-18	65.471	10.5	6	527100000	188850000
P15586	GNS	1.64	Up	N-acetylglucosamine-6-sulfatase	2.1959e-32	62.081	16.8	7	888980000	442290000
Q86SE9	PCGF5	1.84	Up	Polycomb group RING finger protein 5	3.4396e-07	29.714	9.4	2	99027000	39184000
Q9NZT2	OGFR	1.34	Up	Opioid growth factor receptor	4.0007e-26	73.324	8.9	5	514080000	346900000
Q7Z2T5	TRMT1L	1.35	Up	TRMT1-like protein	5.1177e-76	81.746	25.1	13	1779400000	1172300000
Q9P270	SLAIN2	1.32	Up	SLAIN motif-containing protein 2	6.0451e-27	62.543	12.4	4	131870000	84470000
O94973	AP2A2	1.35	Up	AP-2 complex subunit alpha-2	2.7008e-94	103.96	23.5	10	863790000	560050000
O75879	PET112	1.42	Up	Glutamyl-tRNA(Gln) amidotransferase subunit B, mitochondrial	4.8631e-07	61.863	6.6	3	195950000	133440000
Q7KZI7	MARK2	1.51	Up	Serine/threonine-protein kinase MARK2	3.8794e-33	87.91	13.6	4	177660000	121440000
O60476	MAN1A2	1.7	Up	Mannosyl-oligosaccharide 1,2-alpha-mannosidase IB	0.00011804	73.003	4.2	2	52902000	18750000
Q96G28	CCDC104	1.45	Up	Coiled-coil domain-containing protein 104	0.0029067	39.446	7.3	1	13944000	8990400
Q9Y6H1	CHCHD2;CHCHD2P9	2.51	Up	Coiled-coil-helix-coiled-coil-helix domain-containing protein 2, mitochondrial;Putative coiled-coil-helix-coiled-coil-helix domain-containing protein CHCHD2P9, mitochondrial	4.2248e-24	15.512	31.1	3	1878800000	1854400000
Q15526	SURF1	1.59	Up	Surfeit locus protein 1	1.5248e-06	33.331	8.7	2	62288000	26225000
Q8N5F7	NKAP	1.54	Up	NF-kappa-B-activating protein	1.6039e-05	47.138	13.3	3	151890000	123080000
Q9Y3D6	FIS1	1.53	Up	Mitochondrial fission 1 protein	3.0903e-18	16.937	23.7	3	576260000	300440000
O60566	BUB1B	1.38	Up	Mitotic checkpoint serine/threonine-protein kinase BUB1 beta	1.6372e-99	119.54	24	20	885570000	589890000
Q13769	THOC5	1.39	Up	THO complex subunit 5 homolog	1.6641e-55	78.507	18.2	8	1377900000	923320000
Q8TB52	FBXO30	1.6	Up	F-box only protein 30	4.4254e-61	82.303	14	7	879280000	160030000
Q96GS4	C17orf59	1.85	Up	Uncharacterized protein C17orf59	3.4874e-06	37.226	7	2	42190000	23083000
P57737	CORO7	1.66	Up	Coronin-7	1.7259e-92	100.6	29.3	19	2438300000	1460800000
O43181	NDUFS4	1.84	Up	NADH dehydrogenase [ubiquinone] iron-sulfur protein 4, mitochondrial	7.4616e-07	20.108	14.3	2	252690000	231710000
Q92833	JARID2	1.33	Up	Protein Jumonji	0.0048432	138.73	1	1	8832000	9228900
Q9H8Y5	ANKZF1	1.64	Up	Ankyrin repeat and zinc finger domain-containing protein 1	5.5531e-57	80.926	14.2	8	498280000	283260000
Q8WUR7	C15orf40	3	Up	UPF0235 protein C15orf40	0.00065001	16.353	8.5	1	94383000	29760000
Q6P587	FAHD1	1.48	Up	Acylpyruvase FAHD1, mitochondrial	5.5447e-22	24.843	7.1	1	69604000	36630000
Q9NS86	LANCL2	1.47	Up	LanC-like protein 2	3.1754e-23	50.854	19.6	7	579160000	213320000
Q9GZQ3	COMMD5	1.56	Up	COMM domain-containing protein 5	3.6639e-10	24.67	7.6	1	31605000	23572000
Q8N2G8	GHDC	1.85	Up	GH3 domain-containing protein	5.5791e-08	57.522	4	2	198260000	90423000
Q9NXR1	NDE1	1.31	Up	Nuclear distribution protein nudE homolog 1	2.5571e-05	38.808	3.5	1	31178000	14687000
O60716	CTNND1	1.31	Up	Catenin delta-1	4.0533e-213	108.17	37.1	26	2262000000	1561900000
P78330	PSPH	1.54	Up	Phosphoserine phosphatase	1.7577e-24	25.007	31.1	5	1933600000	1400100000
P16930	FAH	1.32	Up	Fumarylacetoacetase	2.8242e-90	46.374	44.4	14	6112300000	3792500000
Q07864	POLE	1.39	Up	DNA polymerase epsilon catalytic subunit A	2.2765e-97	261.51	11.3	17	528380000	328670000
Q9P0J0	NDUFA13	1.49	Up	NADH dehydrogenase [ubiquinone] 1 alpha subcomplex subunit 13	5.2214e-21	16.698	34	4	566670000	317800000
Q9NQX3	GPHN	1.34	Up	Gephyrin;Molybdopterin adenylyltransferase;Molybdopterin molybdenumtransferase	9.9301e-39	79.748	8.4	5	353030000	212430000
Q969J3	LOH12CR1	1.4	Up	Loss of heterozygosity 12 chromosomal region 1 protein	0.0011001	22.222	6.1	1	32361000	20317000
Q8N6L1	KRTCAP2	1.56	Up	Keratinocyte-associated protein 2	4.3703e-11	14.678	12.5	1	34648000	19706000
O75683	SURF6	1.37	Up	Surfeit locus protein 6	4.3078e-17	41.45	22.2	7	906650000	706760000
Q9Y6D6	ARFGEF1	1.53	Up	Brefeldin A-inhibited guanine nucleotide-exchange protein 1	2.0663e-24	208.76	5.8	4	234230000	121910000
Q92997	DVL3;DVL1L1;DVL1	1.4	Up	Segment polarity protein dishevelled homolog DVL-3;Putative Segment polarity protein dishevelled homolog DVL-1-like;Segment polarity protein dishevelled homolog DVL-1	0.0033353	78.054	2	2	57623000	30552000
Q9NZ45	CISD1	2.01	Up	CDGSH iron-sulfur domain-containing protein 1	2.8999e-60	12.199	44.4	5	5895300000	4531700000
P07954	FH	1.33	Up	Fumarate hydratase, mitochondrial	3.5611e-193	54.636	52	20	28430000000	17684000000
Q9NWH2	TMEM242	1.82	Up	Transmembrane protein 242	6.9374e-09	14.758	16.3	2	63126000	34994000
Q7Z4G1	COMMD6	1.38	Up	COMM domain-containing protein 6	1.0684e-05	9.638	25.9	2	30245000	25282000
P05937	CALB1	1.64	Up	Calbindin	3.3875e-104	30.025	49.4	10	6000900000	2862700000
Q92783	STAM	1.33	Up	Signal transducing adapter molecule 1	3.5453e-68	59.179	30.4	10	2025000000	1209200000
Q8NB37	PDDC1	1.54	Up	Parkinson disease 7 domain-containing protein 1	2.7396e-56	23.297	39.5	5	376120000	214740000
P50897	PPT1	3.1	Up	Palmitoyl-protein thioesterase 1	1.0946e-60	34.193	28.4	5	944580000	324010000
Q9NWU1	OXSM	1.37	Up	3-oxoacyl-[acyl-carrier-protein] synthase, mitochondrial	1.3975e-20	48.842	16.8	5	313700000	220310000
Q5T440	IBA57	1.73	Up	Putative transferase CAF17, mitochondrial	5.5249e-22	38.155	14.6	3	170020000	219200000
Q86TP1	PRUNE	1.64	Up	Protein prune homolog	0.0023132	50.199	2.2	1	8903900	4596500
Q8N108	MIER1	1.64	Up	Mesoderm induction early response protein 1	2.3341e-32	57.983	9.4	3	108910000	51028000
Q14691	GINS1	1.38	Up	DNA replication complex GINS protein PSF1	3.1957e-07	22.988	7.7	1	76089000	54085000
Q71UM5	RPS27L	1.46	Up	40S ribosomal protein S27-like	4.7867e-27	9.4771	39.3	1	1125700000	606690000
Q96GX2	ATXN7L3B	1.52	Up	Putative ataxin-7-like protein 3B	7.531e-16	10.771	30.9	2	295510000	172060000
Q92890	UFD1L	1.33	Up	Ubiquitin fusion degradation protein 1 homolog	1.1903e-84	34.5	50.5	11	4456800000	2675800000
Q9BVM2	DPCD	1.43	Up	Protein DPCD	5.3042e-06	23.239	8.4	2	50880000	27817000
P46020	PHKA1	1.9	Up	Phosphorylase b kinase regulatory subunit alpha, skeletal muscle isoform	1.0171e-09	137.31	2.5	3	1081800000	805810000
Q9NXZ1	SAGE1	2.35	Up	Sarcoma antigen 1	7.5093e-33	99.224	6.1	4	2733300000	623810000
Q5T447	HECTD3	1.62	Up	E3 ubiquitin-protein ligase HECTD3	5.1624e-08	97.112	5.5	3	103110000	81676000
Q16621	NFE2	1.97	Up	Transcription factor NF-E2 45 kDa subunit	2.7719e-35	41.472	19	5	313450000	164630000
P42330	AKR1C3	3.08	Up	Aldo-keto reductase family 1 member C3	1.6691e-92	36.853	40.6	4	510460000	129780000
P30042	C21orf33	1.4	Up	ES1 protein homolog, mitochondrial	8.1737e-64	28.17	54.1	9	3522600000	2385300000
O60307	MAST3	5.26	Up	Microtubule-associated serine/threonine-protein kinase 3	2.9884e-05	143.14	1.8	2	91751000	29695000
Q8WVC0	LEO1	1.43	Up	RNA polymerase-associated protein LEO1	3.0431e-94	75.403	13.8	7	675660000	403880000
Q9BVG9	PTDSS2	1.51	Up	Phosphatidylserine synthase 2	1.6504e-11	56.252	7.6	2	70209000	41010000
P42785	PRCP	1.71	Up	Lysosomal Pro-X carboxypeptidase	6.9987e-20	55.799	11.3	4	316680000	174320000
P42126	ECI1	1.37	Up	Enoyl-CoA delta isomerase 1, mitochondrial	4.0824e-29	32.816	29.8	8	3476600000	2317900000
Q96EQ0	SGTB	1.74	Up	Small glutamine-rich tetratricopeptide repeat-containing protein beta	0.00045075	33.429	7.9	1	26695000	11589000
Q8NCW5	APOA1BP	1.63	Up	NAD(P)H-hydrate epimerase	9.5978e-41	31.674	35.1	9	2169600000	1274700000
O94763	URI1	1.5	Up	Unconventional prefoldin RPB5 interactor 1	4.7746e-08	59.832	6.7	3	31733000	18144000
Q96G25	MED8	1.58	Up	Mediator of RNA polymerase II transcription subunit 8	1.3862e-13	29.08	7.1	1	41704000	18275000
P51948	MNAT1	1.36	Up	CDK-activating kinase assembly factor MAT1	1.0735e-30	35.823	18.8	5	379490000	252990000
P42694	HELZ	1.47	Up	Probable helicase with zinc finger domain	2.9217e-22	218.97	4.1	5	84127000	72898000
O75915	ARL6IP5	1.33	Up	PRA1 family protein 3	5.6521e-49	21.614	28.2	5	685450000	446830000
P13804	ETFA	1.4	Up	Electron transfer flavoprotein subunit alpha, mitochondrial	5.2437e-107	35.079	56.2	13	12955000000	8511500000
P61020	RAB5B	1.36	Up	Ras-related protein Rab-5B	2.07e-22	23.707	20.5	1	38721000	16955000
O43524	FOXO3	1.38	Up	Forkhead box protein O3	0.00010987	71.276	3.1	1	8325300	5264200
P56645	PER3	1.36	Up	Period circadian protein homolog 3	0.00056882	131.89	2.9	2	91983000	46978000
P23219	PTGS1	4.76	Up	Prostaglandin G/H synthase 1	2.6034e-15	68.686	7.2	2	84930000	12361000
Q99963	SH3GL3	1.44	Up	Endophilin-A3	8.2847e-06	39.284	8.6	2	32144000	15467000
Q9UKD1	GMEB2	1.9	Up	Glucocorticoid modulatory element-binding protein 2	0.0034762	56.421	1.7	1	30573000	17916000
Q16513	PKN2	1.35	Up	Serine/threonine-protein kinase N2	3.9517e-15	112.03	5.3	4	34594000	23272000
O60502	MGEA5	1.44	Up	Bifunctional protein NCOAT;Protein O-GlcNAcase;Histone acetyltransferase	8.639e-44	102.91	17.4	12	619630000	393760000
P11171	EPB41	1.33	Up	Protein 4.1	4.033e-100	97.016	30.2	21	5151700000	3331500000
O43676	NDUFB3	1.59	Up	NADH dehydrogenase [ubiquinone] 1 beta subcomplex subunit 3	2.808e-07	11.402	28.6	3	403890000	206590000
Q5C9Z4	NOM1	1.36	Up	Nucleolar MIF4G domain-containing protein 1	5.7318e-10	96.256	3.3	2	96914000	60890000
O95372	LYPLA2	1.44	Up	Acyl-protein thioesterase 2	8.4311e-45	24.737	45	8	3207600000	2157800000
Q96MV1	TMEM56	1.41	Up	Transmembrane protein 56	3.0421e-08	30.04	4.9	1	15243000	8905600
Q8N4P3	HDDC3	1.96	Up	Guanosine-3,5-bis(diphosphate) 3-pyrophosphohydrolase MESH1	8.7591e-41	20.329	24.6	4	343160000	166010000
Q13535	ATR	1.65	Up	Serine/threonine-protein kinase ATR	0.0017614	301.36	0.7	1	39253000	20739000
P61964	WDR5	1.37	Up	WD repeat-containing protein 5	4.8996e-41	36.588	24.9	6	765730000	406520000
Q9BYX7	POTEKP	2.23	Up	Putative beta-actin-like protein 3	1.2622e-62	42.016	13.9	1	197890000	37343000
Q9H8H3	METTL7A	2.16	Up	Methyltransferase-like protein 7A	7.4124e-31	28.319	17.2	3	445460000	197580000
Q9BSC4	NOL10	1.33	Up	Nucleolar protein 10	4.038e-77	80.301	22.2	11	1144500000	1153500000
O95139	NDUFB6	1.46	Up	NADH dehydrogenase [ubiquinone] 1 beta subcomplex subunit 6	0.00020551	15.489	24.2	2	145160000	94507000
P17050	NAGA	2.27	Up	Alpha-N-acetylgalactosaminidase	2.2297e-08	46.564	6.8	2	104730000	42735000
P16083	NQO2	1.38	Up	Ribosyldihydronicotinamide dehydrogenase [quinone]	7.2403e-46	25.918	39.8	7	2397900000	1518900000
Q8WTW3	COG1	1.47	Up	Conserved oligomeric Golgi complex subunit 1	0.0038722	108.98	1.9	2	26356000	15045000
Q9BXP2	SLC12A9	2.46	Up	Solute carrier family 12 member 9	0.0011909	96.109	1.3	1	7156500	2399300
P43366	MAGEB1;MAGEB4;MAGEB10	1.65	Up	Melanoma-associated antigen B1;Melanoma-associated antigen B4;Melanoma-associated antigen B10	6.3981e-19	39.037	12.1	3	193410000	121100000
Q9NQC3	RTN4	1.38	Up	Reticulon-4	8.0479e-36	129.93	6.3	5	2235500000	859550000
Q8NBK3	SUMF1	1.36	Up	Sulfatase-modifying factor 1	2.2199e-05	40.556	4	1	19193000	9776700
Q9Y3C0	CCDC53	1.48	Up	WASH complex subunit CCDC53	1.5977e-11	21.172	17	3	145920000	81332000
O14880	MGST3	1.42	Up	Microsomal glutathione S-transferase 3	1.2153e-20	16.516	25.7	3	241770000	192620000
Q8IV48	ERI1	1.32	Up	3-5 exoribonuclease 1	4.6097e-12	40.063	13.2	4	425060000	249820000
Q92530	PSMF1	1.33	Up	Proteasome inhibitor PI31 subunit	1.4408e-40	29.816	29.9	6	1851400000	1081600000
P00915	CA1	8.54	Up	Carbonic anhydrase 1	1.4319e-19	28.87	14.9	3	313400000	41605000
Q9C0C7	AMBRA1	1.48	Up	Activating molecule in BECN1-regulated autophagy protein 1	1.9174e-11	142.51	4.5	3	85264000	43180000
Q562R1	ACTBL2	1.59	Up	Beta-actin-like protein 2	7.383e-51	42.003	17.8	1	24817000000	13510000000
Q15906	VPS72	1.35	Up	Vacuolar protein sorting-associated protein 72 homolog	0.0072517	40.594	2.2	1	62812000	42199000
Q3ZCQ8	TIMM50	1.32	Up	Mitochondrial import inner membrane translocase subunit TIM50	1.6634e-112	39.646	35.1	9	3891500000	2677100000
Q99735	MGST2	2.05	Up	Microsomal glutathione S-transferase 2	0.000899	16.62	9.5	1	357370000	126170000
Q9P0U4	CXXC1	1.4	Up	CpG-binding protein	1.5116e-14	75.711	5.8	3	135350000	81116000
Q6UWP2	DHRS11	1.52	Up	Dehydrogenase/reductase SDR family member 11	7.6561e-53	28.308	35.4	7	1030800000	609720000
P56378	MP68	1.51	Up	6.8 kDa mitochondrial proteolipid	8.9056e-07	6.662	32.8	2	705580000	452220000
Q9GZY8	MFF	1.69	Up	Mitochondrial fission factor	1.0375e-06	38.464	8.5	2	99670000	43983000
Q9NPA3	MID1IP1	1.42	Up	Mid1-interacting protein 1	6.5094e-24	20.201	28.4	3	140170000	73286000
Q8TBB5	KLHDC4	1.66	Up	Kelch domain-containing protein 4	8.4515e-20	57.891	10.6	4	541910000	278550000
Q8NFH5	NUP35	1.59	Up	Nucleoporin NUP53	1.7989e-68	34.773	35.3	8	1261800000	709320000
Q8TAC1	RFESD	1.54	Up	Rieske domain-containing protein	3.3511e-34	17.762	40.8	7	650140000	500820000
Q9HBM6	TAF9B	1.31	Up	Transcription initiation factor TFIID subunit 9B	3.85e-12	27.622	19.9	1	19753000	16158000
Q9BZZ5	API5	1.34	Up	Apoptosis inhibitor 5	7.6335e-122	59.004	34.7	15	5465000000	3613600000
Q8WV28	BLNK	4.99	Up	B-cell linker protein	0.066797	50.466	2.2	1	739970000	112190000
Q9ULP9	TBC1D24	1.61	Up	TBC1 domain family member 24	5.0149e-05	62.919	2	1	44508000	32964000
Q99878	HIST1H2AJ;HIST1H2AH;H2AFJ;HIST2H2AC;HIST2H2AA3;HIST1H2AD;HIST1H2AG	1.44	Up	Histone H2A type 1-J;Histone H2A type 1-H;Histone H2A.J;Histone H2A type 2-C;Histone H2A type 2-A;Histone H2A type 1-D;Histone H2A type 1	1.3984e-18	13.936	35.9	1	38020000000	23381000000
Q96EK5	KIAA1279	1.31	Up	KIF1-binding protein	3.061e-26	71.813	19.8	11	843060000	474020000
O60573	EIF4E2	1.36	Up	Eukaryotic translation initiation factor 4E type 2	4.7649e-14	28.362	22	4	111350000	77190000
Q9NXA8	SIRT5	1.55	Up	NAD-dependent protein deacylase sirtuin-5, mitochondrial	1.4878e-13	33.881	14.8	3	139110000	78305000
Q9BWE0	REPIN1	1.4	Up	Replication initiator 1	3.9729e-32	63.574	15.3	6	273480000	191430000
Q9Y657	SPIN1;SPIN3	1.4	Up	Spindlin-1;Spindlin-3	2.9605e-06	29.6	11.5	2	177190000	73469000
Q08AM6	VAC14	1.33	Up	Protein VAC14 homolog	7.0782e-45	87.972	11.3	6	377250000	212540000
Q56NI9	ESCO2	1.64	Up	N-acetyltransferase ESCO2	0.0013097	68.306	3	1	24172000	12669000
P49821	NDUFV1	1.33	Up	NADH dehydrogenase [ubiquinone] flavoprotein 1, mitochondrial	1.8381e-57	50.817	25.9	10	959580000	599890000
Q9BTT4	MED10	2.2	Up	Mediator of RNA polymerase II transcription subunit 10	0.0021483	15.688	6.7	1	44389000	16623000
Q9H0A0	NAT10	1.38	Up	N-acetyltransferase 10	6.9609e-254	115.73	45.9	38	7624900000	5238300000
Q9NYZ2	SLC25A37	2.76	Up	Mitoferrin-1	0.0073418	37.322	2.7	1	33374000	13299000
O43159	RRP8	1.33	Up	Ribosomal RNA-processing protein 8	1.9246e-70	50.714	36.2	11	1228800000	819840000
P23497	SP100	1.36	Up	Nuclear autoantigen Sp-100	7.4523e-19	100.42	5.5	4	151050000	83331000
P00492	HPRT1	1.42	Up	Hypoxanthine-guanine phosphoribosyltransferase	1.8897e-57	24.579	67.4	11	6582000000	3755000000
Q16795	NDUFA9	1.55	Up	NADH dehydrogenase [ubiquinone] 1 alpha subcomplex subunit 9, mitochondrial	1.2562e-35	42.509	24.4	7	569660000	278390000
P61981	YWHAG	1.35	Up	14-3-3 protein gamma;14-3-3 protein gamma, N-terminally processed	2.4277e-95	28.302	48.6	9	13939000000	9287700000
P17252	PRKCA	2.16	Up	Protein kinase C alpha type	1.8875e-34	76.749	18.2	2	75989000	26314000
Q96JC9	EAF1	1.64	Up	ELL-associated factor 1	3.7979e-09	29.042	6.3	1	25860000	11657000
Q92667	AKAP1	1.56	Up	A-kinase anchor protein 1, mitochondrial	2.924e-13	97.34	5.6	4	149670000	86277000
Q5T5X7	BEND3	1.31	Up	BEN domain-containing protein 3	3.0451e-09	94.474	1.9	1	18385000	8886500
Q9HCU5	PREB	1.54	Up	Prolactin regulatory element-binding protein	4.2112e-52	45.468	20.4	6	371650000	211080000
Q96EU7	C1GALT1C1	1.6	Up	C1GALT1-specific chaperone 1	3.6319e-08	36.382	6.6	1	32174000	14675000
Q9UNQ0	ABCG2	5.5	Up	ATP-binding cassette sub-family G member 2	0.00045788	72.313	1.5	1	10646000	2208700
O60344	ECE2	1.37	Up	Endothelin-converting enzyme 2;Methyltransferase-like region;Endothelin-converting enzyme 2 region	5.2344e-09	99.772	4.5	3	96378000	60819000
Q96D71	REPS1	1.42	Up	RalBP1-associated Eps domain-containing protein 1	6.0117e-30	86.661	10.4	6	307540000	190660000
Q96GU1	PAGE5	1.57	Up	P antigen family member 5	1.0465e-33	14.046	43.8	4	2138200000	1235300000
P42898	MTHFR	1.37	Up	Methylenetetrahydrofolate reductase	1.588e-80	74.596	23.8	11	2192300000	478650000
Q5T2R2	PDSS1	1.33	Up	Decaprenyl-diphosphate synthase subunit 1	0.0011552	46.261	4.6	2	57288000	43309000
O43808	SLC25A17	1.36	Up	Peroxisomal membrane protein PMP34	1.6897e-15	34.566	15.3	4	406890000	268090000
P52815	MRPL12	1.32	Up	39S ribosomal protein L12, mitochondrial	3.0565e-12	21.348	24.2	4	1719700000	1192900000
O94880	PHF14	1.5	Up	PHD finger protein 14	1.0956e-05	100.05	3.4	2	57311000	38122000
Q8NCC3	PLA2G15	1.7	Up	Group XV phospholipase A2	0.00078633	46.657	3.4	1	21462000	8716600
P18074	ERCC2	2.29	Up	TFIIH basal transcription factor complex helicase XPD subunit	6.7422e-29	86.908	8.2	4	330390000	149540000
P08243	ASNS	1.34	Up	Asparagine synthetase [glutamine-hydrolyzing]	9.7901e-117	64.369	47.1	21	14397000000	19730000000
P49448	GLUD2	1.42	Up	Glutamate dehydrogenase 2, mitochondrial	1.1593e-88	61.433	33.7	2	103390000	75743000
Q8IVT5	KSR1	1.64	Up	Kinase suppressor of Ras 1	5.6768e-18	102.16	9.1	8	381000000	196760000
Q9BXH1	BBC3	1.34	Up	Bcl-2-binding component 3	0.0049639	20.532	5.7	1	26617000	18016000
Q9Y584	TIMM22	1.79	Up	Mitochondrial import inner membrane translocase subunit Tim22	0.0017129	20.031	7.7	1	129290000	60884000
Q27J81	INF2	1.31	Up	Inverted formin-2	1.3215e-12	135.62	1	1	23564000	21761000
Q14061	COX17	1.33	Up	Cytochrome c oxidase copper chaperone	8.9621e-25	6.9151	66.7	3	2036600000	1237100000
Q9NQ50	MRPL40	1.55	Up	39S ribosomal protein L40, mitochondrial	3.4589e-20	24.49	25.2	5	551860000	318260000
Q96Q45	TMEM237	1.94	Up	Transmembrane protein 237	0.0016433	45.525	4.2	1	21593000	18862000
Q9Y2R0	COA3	1.41	Up	Cytochrome c oxidase assembly protein 3 homolog, mitochondrial	1.732e-10	11.731	27.4	3	664870000	380980000
Q8N653	LZTR1	5.14	Up	Leucine-zipper-like transcriptional regulator 1	5.2821e-14	94.718	3.1	2	76958000	11230000
Q9BU23	LMF2	1.58	Up	Lipase maturation factor 2	2.1996e-11	79.697	2	1	17794000	7530600
Q9BPZ2	SPIN2B;SPIN2A	1.49	Up	Spindlin-2B;Spindlin-2A	1.1098e-05	29.158	6.6	1	15988000	9760400
Q96EL3	MRPL53	1.32	Up	39S ribosomal protein L53, mitochondrial	3.2109e-37	12.107	38.4	3	239950000	155820000
O00217	NDUFS8	1.44	Up	NADH dehydrogenase [ubiquinone] iron-sulfur protein 8, mitochondrial	1.7177e-39	23.705	27.1	5	991530000	593670000
Q8WW01	TSEN15	1.86	Up	tRNA-splicing endonuclease subunit Sen15	1.9876e-27	18.641	24	2	403660000	217290000
A9UHW6	MIF4GD	1.42	Up	MIF4G domain-containing protein	8.3446e-10	25.423	17.1	3	162660000	100180000
Q7Z7H8	MRPL10	1.47	Up	39S ribosomal protein L10, mitochondrial	8.0221e-23	29.282	15.3	2	252330000	128660000
P41250	GARS	1.41	Up	Glycine--tRNA ligase	7.3982e-251	83.165	45.3	27	17312000000	10234000000
Q9UKB3	DNAJC12	1.78	Up	DnaJ homolog subfamily C member 12	0.00034516	23.415	7.1	1	15308000	5660400
P30043	BLVRB	1.63	Up	Flavin reductase (NADPH)	9.907e-155	22.119	68.9	12	33293000000	18836000000
B2RUZ4	SMIM1	1.83	Up	Small integral membrane protein 1	5.9433e-07	8.749	15.4	1	89843000	37157000
Q13889	GTF2H3	1.32	Up	General transcription factor IIH subunit 3	1.9134e-13	34.378	8.8	3	210660000	181620000
Q9UBP6	METTL1	1.37	Up	tRNA (guanine-N(7)-)-methyltransferase	1.2817e-48	31.471	36.2	7	1321800000	724760000
P50225	SULT1A1;SULT1A2	1.51	Up	Sulfotransferase 1A1;Sulfotransferase 1A2	1.5995e-13	34.165	21.4	1	485990000	237110000
O15397	IPO8	1.44	Up	Importin-8	1.8707e-20	119.94	4.5	3	357150000	282840000
Q96S66	CLCC1	1.39	Up	Chloride channel CLIC-like protein 1	7.7773e-19	62.022	13.2	7	488320000	352400000
Q9H840	GEMIN7	1.45	Up	Gem-associated protein 7	7.26e-06	14.536	9.9	1	72179000	34300000
P56524	HDAC4;HDAC5	1.37	Up	Histone deacetylase 4;Histone deacetylase 5	0.00035581	119.04	1.1	1	14385000	10174000
Q9H9J4	USP42	1.89	Up	Ubiquitin carboxyl-terminal hydrolase 42	0.00010446	145.39	1.7	2	50223000	14781000
Q9C0B7	TANGO6	1.57	Up	Transport and Golgi organization 6 homolog	2.3539e-08	120.75	1.6	1	21142000	6584600
O00754	MAN2B1	1.37	Up	Lysosomal alpha-mannosidase;Lysosomal alpha-mannosidase A peptide;Lysosomal alpha-mannosidase B peptide;Lysosomal alpha-mannosidase C peptide;Lysosomal alpha-mannosidase D peptide;Lysosomal alpha-mannosidase E peptide	1.3297e-14	113.74	5.3	5	398550000	226990000
O14972	DSCR3	1.48	Up	Down syndrome critical region protein 3	0.0076151	33.01	4	1	41120000	19045000
Q9UMR5	PPT2	2.68	Up	Lysosomal thioesterase PPT2	3.7106e-19	34.225	7.3	2	323890000	90130000
Q00169	PITPNA	1.4	Up	Phosphatidylinositol transfer protein alpha isoform	6.6895e-52	31.806	23	3	339480000	199480000
Q9Y237	PIN4	1.42	Up	Peptidyl-prolyl cis-trans isomerase NIMA-interacting 4	9.4893e-19	13.81	55	6	1410100000	901980000
Q08257	CRYZ	1.4	Up	Quinone oxidoreductase	8.2605e-93	35.206	57.1	13	4372100000	2541900000
O75976	CPD	1.56	Up	Carboxypeptidase D	5.8525e-58	152.93	7.7	10	433060000	401110000
O95182	NDUFA7	1.59	Up	NADH dehydrogenase [ubiquinone] 1 alpha subcomplex subunit 7	2.3655e-14	12.551	43.4	4	384390000	193190000
Q14573	ITPR3;ITPR1	1.34	Up	Inositol 1,4,5-trisphosphate receptor type 3;Inositol 1,4,5-trisphosphate receptor type 1	2.149e-10	304.1	2.2	5	97793000	46965000
Q9UEU5	GAGE2D;GAGE2A;GAGE2E;GAGE2B	3.11	Up	G antigen 2D;G antigen 2A;G antigen 2E;G antigen 2B/2C	7.0841e-07	12.763	30.2	2	2044000000	252190000
Q9H9Y2	RPF1	1.36	Up	Ribosome production factor 1	2.9448e-41	40.11	25.5	6	441390000	311540000
Q96EK6	GNPNAT1	1.41	Up	Glucosamine 6-phosphate N-acetyltransferase	2.0828e-18	20.749	44.6	4	251390000	243530000
Q9Y3T6	R3HCC1	1.47	Up	R3H and coiled-coil domain-containing protein 1	5.3238e-05	53.259	4	2	23956000	9005100
P17096	HMGA1	1.53	Up	High mobility group protein HMG-I/HMG-Y	2.3304e-11	11.676	23.4	2	11688000000	5975500000
O14523	C2CD2L	1.47	Up	C2 domain-containing protein 2-like	2.0256e-09	76.18	2.8	1	27092000	18837000
Q86V48	LUZP1	1.32	Up	Leucine zipper protein 1	1.3332e-09	120.27	2.6	2	44499000	33015000
O15460	P4HA2	1.42	Up	Prolyl 4-hydroxylase subunit alpha-2	0.0020776	60.901	3.2	1	54830000	24978000
Q9NRP0	OSTC	1.59	Up	Oligosaccharyltransferase complex subunit OSTC	3.772e-10	16.829	8.1	1	645430000	343780000
Q8N6N3	C1orf52	1.88	Up	UPF0690 protein C1orf52	3.3934e-06	20.599	13.2	2	40455000	14889000
P63146	UBE2B	1.55	Up	Ubiquitin-conjugating enzyme E2 B	0.0066538	17.312	11.2	1	23016000	12911000
P0C2W1	FBXO45	1.32	Up	F-box/SPRY domain-containing protein 1	6.7838e-05	30.632	3.5	1	7082100	7363400
Q96CX6	LRRC58	1.68	Up	Leucine-rich repeat-containing protein 58	0.001041	40.585	4	1	15687000	10647000
O75390	CS	1.4	Up	Citrate synthase, mitochondrial	5.7546e-98	51.712	33.9	14	18771000000	11930000000
P48507	GCLM	1.37	Up	Glutamate--cysteine ligase regulatory subunit	1.9185e-46	30.727	28.5	6	967980000	644150000
Q13541	EIF4EBP1	3	Up	Eukaryotic translation initiation factor 4E-binding protein 1	2.1975e-17	12.58	49.2	2	233230000	53655000
Q9UJ83	HACL1	1.58	Up	2-hydroxyacyl-CoA lyase 1	8.2957e-34	63.728	12.5	5	178740000	110640000
Q86VM9	ZC3H18	1.37	Up	Zinc finger CCCH domain-containing protein 18	7.7505e-69	106.38	13.2	9	1867800000	1278100000
P04181	OAT	1.59	Up	Ornithine aminotransferase, mitochondrial;Ornithine aminotransferase, hepatic form;Ornithine aminotransferase, renal form	3.3923e-165	48.534	43.7	16	16798000000	9566600000
Q8NG06	TRIM58	1.65	Up	Tripartite motif-containing protein 58	9.2826e-11	54.766	6.8	3	161490000	101850000
O43813	LANCL1	1.39	Up	LanC-like protein 1	7.8908e-29	45.283	10.5	3	442400000	289770000
Q96L91	EP400	1.32	Up	E1A-binding protein p400	3.9318e-101	343.48	5.2	11	317380000	215260000
Q5BJD5	TMEM41B	1.64	Up	Transmembrane protein 41B	6.3565e-40	32.513	6.5	1	1408500000	736300000
Q9H9Q4	NHEJ1	1.38	Up	Non-homologous end-joining factor 1	1.4476e-24	33.337	13.7	2	80255000	51205000
Q9Y4C1	KDM3A	1.31	Up	Lysine-specific demethylase 3A	1.359e-06	147.34	1.7	1	40835000	26990000
O43414	ERI3	1.45	Up	ERI1 exoribonuclease 3	8.132e-05	37.238	8.3	2	171350000	100640000
P98173	FAM3A	1.34	Up	Protein FAM3A	3.0007e-07	25.152	15.2	3	281060000	175410000
P32929	CTH	1.81	Up	Cystathionine gamma-lyase	6.0545e-25	44.508	25.4	8	239700000	119710000
Q6JBY9	RCSD1	3.2	Up	CapZ-interacting protein	1.601e-05	44.503	6.5	1	120420000	39067000
P49441	INPP1	4.09	Up	Inositol polyphosphate 1-phosphatase	8.1168e-06	43.998	3	1	66498000	15047000
P15976	GATA1	1.32	Up	Erythroid transcription factor	4.0428e-49	42.751	14.5	3	641720000	450520000
Q96T60	PNKP	1.49	Up	Bifunctional polynucleotide phosphatase/kinase;Polynucleotide 3-phosphatase;Polynucleotide 5-hydroxyl-kinase	3.9613e-05	57.076	3.8	2	88230000	45400000
O75608	LYPLA1	1.34	Up	Acyl-protein thioesterase 1	7.1119e-44	24.669	35.7	5	2605100000	1833900000
Q96QD9	FYTTD1	1.37	Up	UAP56-interacting factor	2.3744e-17	35.818	8.8	2	189250000	118940000
Q8NC96	NECAP1	1.36	Up	Adaptin ear-binding coat-associated protein 1	2.6392e-05	29.737	3.3	1	47284000	29559000
P16401	HIST1H1B	1.35	Up	Histone H1.5	1.3849e-27	22.58	19	6	9735200000	6138500000
Q16775	HAGH	1.49	Up	Hydroxyacylglutathione hydrolase, mitochondrial	1.5542e-14	33.805	14.6	4	428900000	239230000
Q4ZIN3	TMEM259	1.38	Up	Membralin	8.3472e-09	67.888	5	2	38722000	27757000
Q96BS2	TESC	2.12	Up	Calcineurin B homologous protein 3	1.8681e-14	24.75	24.3	4	123360000	54757000
P38117	ETFB	1.41	Up	Electron transfer flavoprotein subunit beta	4.3828e-100	27.843	55.3	15	10046000000	6379600000
Q5VWZ2	LYPLAL1	1.46	Up	Lysophospholipase-like protein 1	2.0644e-46	26.316	41.4	7	719560000	374720000
Q13608	PEX6	1.35	Up	Peroxisome assembly factor 2	1.4546e-28	104.06	12.8	8	237600000	187020000
Q03154	ACY1	1.67	Up	Aminoacylase-1	2.2688e-119	45.884	40.4	13	2537600000	1257900000
P15086	CPB1	7.36	Up	Carboxypeptidase B	0.0024746	47.367	2.4	1	189780000	21700000
Q8TEW0	PARD3	2.17	Up	Partitioning defective 3 homolog	3.0102e-05	151.42	0.9	1	35602000	20714000
Q92879	CELF1	1.46	Up	CUGBP Elav-like family member 1	3.9902e-41	52.063	17.3	8	2011300000	1212500000
P02100	HBE1	2.11	Up	Hemoglobin subunit epsilon	1.811e-92	16.203	85	12	383330000000	167390000000
Q9UJY5	GGA1	1.32	Up	ADP-ribosylation factor-binding protein GGA1	6.42e-26	70.383	10.5	3	122070000	96163000
Q9NX14	NDUFB11	1.63	Up	NADH dehydrogenase [ubiquinone] 1 beta subcomplex subunit 11, mitochondrial	9.5316e-13	17.316	33.3	3	1184500000	652020000
Q9C0J8	WDR33	1.38	Up	pre-mRNA 3 end processing protein WDR33	4.1015e-62	145.89	10.1	9	785390000	597560000
Q9NP92	MRPS30	1.48	Up	28S ribosomal protein S30, mitochondrial	1.1709e-21	50.364	19.6	5	206920000	126300000
Q9Y483	MTF2	1.9	Up	Metal-response element-binding transcription factor 2	3.1456e-05	67.105	3.9	2	36635000	24240000
Q17RY0	CPEB4	1.7	Up	Cytoplasmic polyadenylation element-binding protein 4	8.0625e-19	80.151	9.1	5	287710000	135790000
Q8N1G0	ZNF687	1.48	Up	Zinc finger protein 687	3.2201e-16	129.53	3	3	203310000	129600000
Q9Y4P8	WIPI2	1.46	Up	WD repeat domain phosphoinositide-interacting protein 2	8.8732e-28	49.408	18.7	4	218530000	139220000
O14647	CHD2	1.31	Up	Chromodomain-helicase-DNA-binding protein 2	1.5508e-30	211.34	3.9	3	57092000	34817000
Q53H12	AGK	1.31	Up	Acylglycerol kinase, mitochondrial	2.3644e-81	47.137	36.5	11	2124400000	1301000000
Q6NT16	SLC18B1	1.53	Up	MFS-type transporter SLC18B1	0.0025537	48.868	2.4	1	17354000	10672000
Q03393	PTS	1.75	Up	6-pyruvoyl tetrahydrobiopterin synthase	0.0037681	16.386	6.2	1	32621000	21019000
O75600	GCAT	1.42	Up	2-amino-3-ketobutyrate coenzyme A ligase, mitochondrial	4.9847e-06	45.285	8.4	2	60724000	49874000
Q09666	AHNAK	2.16	Up	Neuroblast differentiation-associated protein AHNAK	1.9077e-286	629.09	32.1	80	8819200000	3537600000
P16278	GLB1	2.96	Up	Beta-galactosidase	5.1108e-25	76.074	5.9	3	340650000	116430000
Q13136	PPFIA1	1.31	Up	Liprin-alpha-1	7.7915e-25	135.78	5.9	5	173800000	108710000
Q86W56	PARG	1.33	Up	Poly(ADP-ribose) glycohydrolase	3.1325e-20	111.11	4.2	4	229340000	90773000
Q92896	GLG1	1.7	Up	Golgi apparatus protein 1	1.9695e-137	134.55	17.8	15	904290000	778380000
P11310	ACADM	1.39	Up	Medium-chain specific acyl-CoA dehydrogenase, mitochondrial	2.2774e-113	46.588	42.3	16	4182200000	2584100000
Q7Z3V4	UBE3B	1.38	Up	Ubiquitin-protein ligase E3B	0.0005651	123.1	0.9	1	8590300	5023200
P23381	WARS	1.32	Up	Tryptophan--tRNA ligase, cytoplasmic;T1-TrpRS;T2-TrpRS	1.2986e-297	53.165	73.2	27	13946000000	8456500000
Q99733	NAP1L4	1.38	Up	Nucleosome assembly protein 1-like 4	1.2589e-76	42.823	43.2	9	5703900000	3244000000
P35573	AGL	1.61	Up	Glycogen debranching enzyme;4-alpha-glucanotransferase;Amylo-alpha-1,6-glucosidase	1.2405e-113	174.76	18.1	23	1485300000	748430000
P62140	PPP1CB	1.32	Up	Serine/threonine-protein phosphatase PP1-beta catalytic subunit	5.419e-150	37.186	52	4	1054800000	687370000
Q6A1A2	PDPK2;PDPK1	1.41	Up	Putative 3-phosphoinositide-dependent protein kinase 2;3-phosphoinositide-dependent protein kinase 1	2.7025e-09	44.765	7.3	2	54598000	32802000
Q8IYT4	KATNAL2	1.41	Up	Katanin p60 ATPase-containing subunit A-like 2	5.478e-05	61.252	2.2	1	1234700000	748200000
P02008	HBZ	2.12	Up	Hemoglobin subunit zeta	2.8766e-113	15.637	89.4	10	326480000000	143130000000
Q96EH3	MALSU1	1.61	Up	Mitochondrial assembly of ribosomal large subunit protein 1	2.8865e-06	26.17	15	1	27396000	13940000
Q14657	LAGE3	2.5	Up	L antigen family member 3	7.4398e-06	14.804	16.1	1	162490000	63966000
Q07960	ARHGAP1	1.37	Up	Rho GTPase-activating protein 1	7.0268e-62	50.435	12.3	4	470800000	307280000
Q16762	TST	1.52	Up	Thiosulfate sulfurtransferase	3.6009e-22	33.429	31.3	6	362090000	130140000
A0JLT2	MED19	1.54	Up	Mediator of RNA polymerase II transcription subunit 19	0.00049861	26.273	4.5	1	20554000	12206000
Q9UG56	PISD	1.66	Up	Phosphatidylserine decarboxylase proenzyme;Phosphatidylserine decarboxylase alpha chain;Phosphatidylserine decarboxylase beta chain	2.1061e-10	46.671	7.6	3	57749000	31567000
Q9UHQ1	NARF	1.33	Up	Nuclear prelamin A recognition factor	1.2229e-86	51.156	32.9	9	1187000000	674080000
Q6RW13	AGTRAP	1.35	Up	Type-1 angiotensin II receptor-associated protein	5.3907e-07	17.419	13.8	1	96784000	75850000
Q9Y6D5	ARFGEF2	2.21	Up	Brefeldin A-inhibited guanine nucleotide-exchange protein 2	1.9349e-15	202.04	4.4	2	128260000	27814000
Q16563	SYPL1	1.64	Up	Synaptophysin-like protein 1	0.00021856	28.565	5.8	1	31415000	18177000
Q96A00	PPP1R14A	1.34	Up	Protein phosphatase 1 regulatory subunit 14A	2.7201e-38	16.693	27.2	3	350060000	225660000
Q9BW72	HIGD2A	1.37	Up	HIG1 domain family member 2A, mitochondrial	1.0115e-18	11.528	23.6	1	109280000	83776000
Q14137	BOP1	1.43	Up	Ribosome biogenesis protein BOP1	1.5186e-117	83.629	30	17	3136900000	1952900000
O94927	HAUS5	1.33	Up	HAUS augmin-like complex subunit 5	2.0435e-25	71.682	7	3	108640000	56514000
Q96BQ5	CCDC127	1.45	Up	Coiled-coil domain-containing protein 127	0.00015779	30.834	4.2	1	7939800	4466600
Q96I23	PYURF	1.46	Up	Protein preY, mitochondrial	0.0015302	12.654	14	1	5615200	2758000
Q16629	SRSF7	1.42	Up	Serine/arginine-rich splicing factor 7	9.2059e-43	27.366	34.5	8	12871000000	8746200000
Q9ULR3	PPM1H	1.39	Up	Protein phosphatase 1H	0.00026113	56.447	5.6	2	34276000	14122000
P37287	PIGA	1.46	Up	Phosphatidylinositol N-acetylglucosaminyltransferase subunit A	1.4466e-06	54.126	8.7	3	59292000	33274000
Q56A73	SPIN4	1.49	Up	Spindlin-4	0.00015106	28.66	4	1	11675000	8856100
P51172	SCNN1D	32	Up	Amiloride-sensitive sodium channel subunit delta	0.0052144	70.214	1.4	1	374430000	3882300
Q9ULA0	DNPEP	1.67	Up	Aspartyl aminopeptidase	9.5396e-56	52.428	32	10	1382500000	758930000
Q86YT6	MIB1	1.43	Up	E3 ubiquitin-protein ligase MIB1	6.5546e-06	110.13	2.4	2	83563000	50062000
Q9NRR5	UBQLN4	1.31	Up	Ubiquilin-4	1.7348e-253	63.852	29.8	8	1063600000	715220000
O43674	NDUFB5	1.54	Up	NADH dehydrogenase [ubiquinone] 1 beta subcomplex subunit 5, mitochondrial	2.845e-08	21.75	16.9	2	453040000	270880000
Q9UGM6	WARS2	1.49	Up	Tryptophan--tRNA ligase, mitochondrial	9.8812e-11	40.146	14.7	4	176320000	96067000
O43819	SCO2	1.42	Up	Protein SCO2 homolog, mitochondrial	0.00050021	29.81	6.8	1	20869000	5902800
P57682	KLF3	2.33	Up	Krueppel-like factor 3	0.0012782	38.828	3.5	1	34264000	16177000
Q9NP64	ZCCHC17	1.34	Up	Nucleolar protein of 40 kDa	1.6039e-14	27.569	14.1	3	88759000	52800000
O15479	MAGEB2	1.43	Up	Melanoma-associated antigen B2	1.9199e-43	35.277	18.5	4	1402900000	832150000
P51858	HDGF	1.38	Up	Hepatoma-derived growth factor	1.0483e-91	26.788	38.3	9	10558000000	6372400000
P49754	VPS41	1.41	Up	Vacuolar protein sorting-associated protein 41 homolog	2.6277e-32	98.565	2.6	1	46572000	27975000
Q86Y91	KIF18B;KIF18A	1.32	Up	Kinesin-like protein KIF18B;Kinesin-like protein KIF18A	2.5893e-14	94.222	3.2	2	104470000	42038000
P13073	COX4I1	1.38	Up	Cytochrome c oxidase subunit 4 isoform 1, mitochondrial	6.259e-30	19.576	32.5	7	8066900000	5076800000
P53634	CTSC	1.95	Up	Dipeptidyl peptidase 1;Dipeptidyl peptidase 1 exclusion domain chain;Dipeptidyl peptidase 1 heavy chain;Dipeptidyl peptidase 1 light chain	9.9649e-130	51.853	31.3	12	4223100000	1982200000
Q6P087	RPUSD3	1.87	Up	RNA pseudouridylate synthase domain-containing protein 3	0.0005906	38.46	4	1	26206000	18920000
Q96I15	SCLY	1.67	Up	Selenocysteine lyase	5.0743e-29	48.148	12.6	3	113850000	70918000
O14744	PRMT5	1.49	Up	Protein arginine N-methyltransferase 5;Protein arginine N-methyltransferase 5, N-terminally processed	1.2063e-79	72.683	41.9	20	10238000000	5389100000
Q9BRJ6	C7orf50	1.57	Up	Uncharacterized protein C7orf50	2.2893e-16	22.083	34.5	4	454840000	255870000
Q9NVM4	PRMT7	1.31	Up	Protein arginine N-methyltransferase 7	9.6374e-27	78.458	4	2	57484000	40373000
Q9NP74	PALMD	3.85	Up	Palmdelphin	3.7155e-08	62.757	6.4	2	31422000	8449800
Q14849	STARD3	4.91	Up	StAR-related lipid transfer protein 3	0.00059176	50.501	2.2	1	145650000	29601000
Q5VUA4	ZNF318	1.57	Up	Zinc finger protein 318	1.7824e-06	251.11	1	2	86008000	49997000
O43464	HTRA2	1.42	Up	Serine protease HTRA2, mitochondrial	3.6661e-17	48.84	10	3	654760000	517600000
Q9P1Y6	PHRF1	1.63	Up	PHD and RING finger domain-containing protein 1	0.00077918	178.66	0.7	1	24351000	19640000
P49589	CARS	1.42	Up	Cysteine--tRNA ligase, cytoplasmic	1.3567e-147	85.472	38.2	24	6366200000	3246900000
P30044	PRDX5	1.69	Up	Peroxiredoxin-5, mitochondrial	5.0801e-65	22.086	40.2	9	7839400000	4079800000
P17542	TAL1	1.44	Up	T-cell acute lymphocytic leukemia protein 1	1.0192e-07	34.27	6.3	2	92482000	56248000
Q13315	ATM	1.54	Up	Serine-protein kinase ATM	3.6906e-14	350.68	0.7	2	19111000	12303000
P00568	AK1	1.36	Up	Adenylate kinase isoenzyme 1	1.6531e-44	21.635	59.3	9	2860100000	1731300000
Q5TFE4	NT5DC1	1.36	Up	5-nucleotidase domain-containing protein 1	1.0089e-59	51.844	31.2	12	1053700000	632040000
Q9UI10	EIF2B4	1.31	Up	Translation initiation factor eIF-2B subunit delta	3.6823e-98	57.557	40	14	2016600000	2352500000
O96008	TOMM40	1.33	Up	Mitochondrial import receptor subunit TOM40 homolog	4.7208e-74	37.893	42.1	10	5253900000	2987900000
P80217	IFI35	1.77	Up	Interferon-induced 35 kDa protein	2.2711e-17	31.546	21	5	412860000	197390000
Q8NEW0	SLC30A7	2.04	Up	Zinc transporter 7	6.4552e-13	41.625	4	1	53084000	23269000
Q13351	KLF1	1.95	Up	Krueppel-like factor 1	2.2358e-09	38.22	11.3	2	45470000	15773000
Q9BWW4	SSBP3	3.36	Up	Single-stranded DNA-binding protein 3	0.0020413	40.421	4.4	1	41745000	14122000
Q5VWQ0	RSBN1	1.66	Up	Round spermatid basic protein 1	8.8221e-09	90.071	2.6	2	67834000	38287000
Q9Y5B0	CTDP1	1.36	Up	RNA polymerase II subunit A C-terminal domain phosphatase	2.4268e-23	104.4	8.8	6	201750000	133830000
P48047	ATP5O	1.37	Up	ATP synthase subunit O, mitochondrial	6.9888e-87	23.277	65.7	11	11052000000	7018600000
Q9H0W9	C11orf54	1.74	Up	Ester hydrolase C11orf54	8.8204e-13	35.117	6.7	1	58134000	22950000
Q5JSZ5	PRRC2B	1.55	Up	Protein PRRC2B	5.4991e-16	242.96	3.3	4	54995000	40230000
Q14938	NFIX;NFIA	3.11	Up	Nuclear factor 1 X-type;Nuclear factor 1 A-type	0.00065572	55.098	2.6	1	28207000	7455000
Q96AQ6	PBXIP1	1.39	Up	Pre-B-cell leukemia transcription factor-interacting protein 1	2.5298e-20	80.642	4.8	3	227840000	139960000
P78537	BLOC1S1	1.85	Up	Biogenesis of lysosome-related organelles complex 1 subunit 1	2.8376e-09	17.262	17.6	2	199600000	74901000
Q86WA8	LONP2	1.31	Up	Lon protease homolog 2, peroxisomal	4.2167e-07	94.615	3.2	3	86124000	62091000
P12532	CKMT1A	4.27	Up	Creatine kinase U-type, mitochondrial	1.4238e-61	47.036	34.1	10	1154000000	243120000
Q86TM6	SYVN1	1.31	Up	E3 ubiquitin-protein ligase synoviolin	0.00039276	67.684	2.3	2	14836000	13253000
Q8N2K0	ABHD12	1.48	Up	Monoacylglycerol lipase ABHD12	5.7141e-05	45.096	6.3	2	32797000	20376000
P03928	MT-ATP8	1.92	Up	ATP synthase protein 8	1.2624e-06	7.9916	29.4	2	436170000	161740000
O95336	PGLS	1.34	Up	6-phosphogluconolactonase	6.5926e-67	27.547	60.5	10	1754000000	1769500000
Q8IUX4	APOBEC3F	1.42	Up	DNA dC->dU-editing enzyme APOBEC-3F	4.8151e-06	45.02	5.1	2	28932000	24678000
Q06323	PSME1	1.64	Up	Proteasome activator complex subunit 1	2.7004e-53	28.723	50.2	12	3759300000	1871900000
P31939	ATIC	1.42	Up	Bifunctional purine biosynthesis protein PURH;Phosphoribosylaminoimidazolecarboxamide formyltransferase;IMP cyclohydrolase	0	64.615	68.4	35	34222000000	19814000000
Q9UQR0	SCML2	2.26	Up	Sex comb on midleg-like protein 2	1.0803e-23	77.256	14.3	7	174980000	111680000
Q99798	ACO2	1.63	Up	Aconitate hydratase, mitochondrial	2.8345e-279	85.424	45.6	27	8818600000	5109100000
P48735	IDH2	1.32	Up	Isocitrate dehydrogenase [NADP], mitochondrial	2.8095e-76	50.909	36.7	13	2920800000	1866700000
P60953	CDC42	1.47	Up	Cell division control protein 42 homolog	6.8871e-24	21.258	25.7	3	2515900000	2069400000
Q04206	RELA	1.32	Up	Transcription factor p65	7.3788e-70	60.218	27.6	12	1124600000	825010000
Q14527	HLTF	1.73	Up	Helicase-like transcription factor	6.3069e-89	113.93	21.6	16	1003400000	607460000
P62380	TBPL1	1.45	Up	TATA box-binding protein-like protein 1	1.1272e-35	20.886	15.1	2	208780000	145600000
Q13287	NMI	1.4	Up	N-myc-interactor	1.4285e-09	35.056	18.2	4	190220000	115190000
Q5VWJ9	SNX30	1.42	Up	Sorting nexin-30	0.00039176	49.676	5.9	2	37410000	19564000
Q9Y294	ASF1A	1.7	Up	Histone chaperone ASF1A	2.4002e-25	22.968	26.5	4	891040000	513600000
Q9UBR2	CTSZ	2.17	Up	Cathepsin Z	6.9838e-30	33.868	29	6	832170000	388940000
Q9UFG5	C19orf25	1.87	Up	UPF0449 protein C19orf25	9.002e-28	12.878	39	3	273890000	136120000
Q14674	ESPL1	1.61	Up	Separin	7.0915e-20	233.17	1.6	2	32169000	19515000
O95834	EML2	1.49	Up	Echinoderm microtubule-associated protein-like 2	5.2229e-33	70.678	10.6	5	407220000	219390000
O60828	PQBP1	1.33	Up	Polyglutamine-binding protein 1	5.0176e-33	30.472	23.4	5	857750000	526850000
Q9H3L0	MMADHC	1.36	Up	Methylmalonic aciduria and homocystinuria type D protein, mitochondrial	9.9048e-18	32.94	18.9	5	241740000	146680000
Q3KQU3	MAP7D1	1.37	Up	MAP7 domain-containing protein 1	3.9903e-20	92.819	7.1	5	202440000	134960000
O95168	NDUFB4	1.75	Up	NADH dehydrogenase [ubiquinone] 1 beta subcomplex subunit 4	1.7063e-19	15.208	31	3	341950000	173140000
Q9NQG6	SMCR7L	1.51	Up	Mitochondrial dynamic protein MID51	0.00081146	51.293	2.6	1	36857000	23260000
Q9BRT9	GINS4	1.39	Up	DNA replication complex GINS protein SLD5;DNA replication complex GINS protein SLD5, N-terminally processed	5.4078e-25	26.047	30	5	479580000	280170000
Q8WWV3	RTN4IP1	1.67	Up	Reticulon-4-interacting protein 1, mitochondrial	1.2341e-17	43.589	12.6	4	313810000	167500000
O95671	ASMTL	1.57	Up	N-acetylserotonin O-methyltransferase-like protein	5.8538e-09	68.856	5.3	3	103840000	54196000
Q9NXF7	DCAF16	1.41	Up	DDB1- and CUL4-associated factor 16	3.6727e-09	24.193	16.7	3	336330000	179880000
P40818	USP8	1.4	Up	Ubiquitin carboxyl-terminal hydrolase 8	2.9614e-21	127.52	7.9	8	313800000	1274700000
P10412	HIST1H1E	2.17	Up	Histone H1.4	1.2657e-30	21.865	26.9	1	770380000	308390000
O00115	DNASE2	1.88	Up	Deoxyribonuclease-2-alpha	1.8203e-08	39.58	8.3	3	419220000	216680000
Q6ZRP7	QSOX2	1.35	Up	Sulfhydryl oxidase 2	2.9807e-11	77.528	4.9	3	98786000	61437000
Q9BRQ8	AIFM2	1.59	Up	Apoptosis-inducing factor 2	9.2527e-19	40.526	9.9	3	163470000	108660000
P50336	PPOX	1.82	Up	Protoporphyrinogen oxidase	6.5667e-72	50.765	28.9	11	1802500000	929100000
Q96CB9	NSUN4	2.51	Up	5-methylcytosine rRNA methyltransferase NSUN4	3.1587e-05	43.088	4.9	2	503330000	75242000
Q8IZV5	RDH10	1.36	Up	Retinol dehydrogenase 10	2.1723e-06	38.087	11.4	3	230300000	164510000
Q7Z2X7	PAGE2;PAGE2B	6.46	Up	P antigen family member 2;Putative G antigen family E member 3	0.0022624	12.09	9.9	1	99132000	13276000
Q8IU60	DCP2	1.85	Up	m7GpppN-mRNA hydrolase	2.9985e-09	48.457	8.6	3	153960000	152830000
P33897	ABCD1	2.25	Up	ATP-binding cassette sub-family D member 1	6.293e-08	82.936	2.7	1	22957000	8599700
P15735	PHKG2	1.64	Up	Phosphorylase b kinase gamma catalytic chain, liver/testis isoform	1.939e-09	46.442	10.8	3	151060000	119420000
Q9NR46	SH3GLB2	1.5	Up	Endophilin-B2	1.0651e-56	43.973	24.6	8	596960000	426250000
Q6P4R8	NFRKB	13.77	Up	Nuclear factor related to kappa-B-binding protein	0.0052497	139	0.9	1	18384000	2008700
Q9UHL4	DPP7	2.21	Up	Dipeptidyl peptidase 2	4.0245e-16	54.341	9.8	4	242760000	121160000
O15446	CD3EAP	1.88	Up	DNA-directed RNA polymerase I subunit RPA34	8.5998e-57	54.985	25.7	7	1005200000	503650000
Q96PL5	ERMAP	1.41	Up	Erythroid membrane-associated protein	2.1903e-13	52.604	6.9	3	137710000	123330000
P69905	HBA1	4.18	Up	Hemoglobin subunit alpha	1.8656e-39	15.257	71.8	5	15575000000	3438400000
Q9NUT2	ABCB8	1.64	Up	ATP-binding cassette sub-family B member 8, mitochondrial	1.0465e-26	79.988	6.5	4	117730000	81012000
Q9Y676	MRPS18B	1.56	Up	28S ribosomal protein S18b, mitochondrial	3.3811e-50	29.395	30.2	6	1016900000	539280000
O60906	SMPD2	2.17	Up	Sphingomyelin phosphodiesterase 2	3.5417e-05	47.645	6.6	2	43240000	15402000
P06865	HEXA	1.68	Up	Beta-hexosaminidase subunit alpha	3.3462e-30	60.702	15.1	7	779460000	387460000
Q6NVY1	HIBCH	1.38	Up	3-hydroxyisobutyryl-CoA hydrolase, mitochondrial	6.148e-49	43.482	32.4	12	1718400000	1050800000
P20585	MSH3	1.33	Up	DNA mismatch repair protein Msh3	4.31e-25	127.41	8.3	7	136510000	112630000
Q8TEA1	NSUN6	1.32	Up	Putative methyltransferase NSUN6	1.3365e-60	51.77	23.9	8	383720000	329750000
Q9P0S9	TMEM14C	1.31	Up	Transmembrane protein 14C	0.0014333	11.564	8.9	1	100810000	77343000
Q9BTC8	MTA3	1.34	Up	Metastasis-associated protein MTA3	1.1741e-45	67.503	19.2	5	273500000	198240000
Q8WW12	PCNP	1.33	Up	PEST proteolytic signal-containing nuclear protein	9.2605e-10	18.925	18.5	3	915870000	608500000
Q149N8	SHPRH	1.39	Up	E3 ubiquitin-protein ligase SHPRH	0.0063834	193.08	0.7	1	10930000	5606800
Q8IZ73	RPUSD2	1.37	Up	RNA pseudouridylate synthase domain-containing protein 2	6.0499e-58	61.311	29.4	10	511430000	317220000
Q96C57	C12orf43	1.39	Up	Uncharacterized protein C12orf43	2.3671e-16	28.17	18.7	3	129880000	83052000
Q659C4	LARP1B	1.54	Up	La-related protein 1B	7.5982e-20	105.32	3.5	1	7990000	5258000
Q9UK59	DBR1	1.87	Up	Lariat debranching enzyme	9.4829e-16	61.554	12.3	5	240990000	171330000
P02042	HBD	1.64	Up	Hemoglobin subunit delta	1.89e-43	16.055	53.7	2	1868100000	1107800000
Q96B54	ZNF428	1.43	Up	Zinc finger protein 428	3.5077e-26	20.48	23.9	3	500230000	281250000
O43933	PEX1	1.31	Up	Peroxisome biogenesis factor 1	9.248e-15	142.87	3.4	4	37009000	19317000
Q6NZY4	ZCCHC8	1.47	Up	Zinc finger CCHC domain-containing protein 8	3.8135e-63	78.576	18.7	9	519950000	308200000
Q71SY5	MED25	1.74	Up	Mediator of RNA polymerase II transcription subunit 25	0.00089886	78.17	2.4	1	53539000	25767000
Q2KHR3	QSER1	1.34	Up	Glutamine and serine-rich protein 1	6.4225e-08	189.97	0.8	1	11728000	6834600
Q15048	LRRC14	1.43	Up	Leucine-rich repeat-containing protein 14	0.00054745	54.513	4.7	2	17084000	13863000
Q96MH6	TMEM68	1.41	Up	Transmembrane protein 68	5.1758e-14	37.424	10.2	2	44873000	26724000
P18859	ATP5J	1.32	Up	ATP synthase-coupling factor 6, mitochondrial	1.3258e-93	12.587	45.4	4	3321000000	1953100000
Q5GLZ8	HERC4	1.36	Up	Probable E3 ubiquitin-protein ligase HERC4	2.7952e-19	118.56	7.9	6	260160000	132330000
Q9UPT8	ZC3H4	1.39	Up	Zinc finger CCCH domain-containing protein 4	5.6089e-46	140.26	13.5	10	694620000	439030000
O96017	CHEK2	1.35	Up	Serine/threonine-protein kinase Chk2	6.5059e-07	60.914	4.1	2	62066000	31008000
Q6ZN17	LIN28B	1.42	Up	Protein lin-28 homolog B	3.3217e-51	27.083	49.6	9	647570000	457420000
Q499Z4	ZNF672	1.64	Up	Zinc finger protein 672	1.5473e-10	50.224	4.6	1	16700000	7317100
Q01433	AMPD2	1.6	Up	AMP deaminase 2	1.5677e-61	100.69	13.2	10	849250000	417930000
Q7Z4W1	DCXR	1.32	Up	L-xylulose reductase	9.9752e-98	25.913	63.5	11	1637100000	1091400000
Q53EL6	PDCD4	1.97	Up	Programmed cell death protein 4	6.5503e-34	51.735	13.9	4	356320000	167240000
Q6P158	DHX57	1.44	Up	Putative ATP-dependent RNA helicase DHX57	4.4424e-19	155.6	3.9	4	54793000	29898000
P55789	GFER	1.37	Up	FAD-linked sulfhydryl oxidase ALR	4.5372e-06	23.449	12.7	2	41360000	29706000
Q9UBS8	RNF14	1.82	Up	E3 ubiquitin-protein ligase RNF14	4.0888e-29	53.837	11.6	5	254030000	110870000
P07992	ERCC1	2.05	Up	DNA excision repair protein ERCC-1	0.00047654	32.562	3.7	1	13314000	5395300
O75352	MPDU1	1.42	Up	Mannose-P-dolichol utilization defect 1 protein	3.2894e-07	26.638	8.1	2	925920000	631180000
P33908	MAN1A1	1.83	Up	Mannosyl-oligosaccharide 1,2-alpha-mannosidase IA	3.3483e-08	72.968	8.6	4	382480000	202110000
O95819	MAP4K4	1.44	Up	Mitogen-activated protein kinase kinase kinase kinase 4	8.9265e-25	142.1	7.6	4	74516000	269560000
Q8IWU2	LMTK2	1.94	Up	Serine/threonine-protein kinase LMTK2	0.00025437	164.9	1.1	1	15145000	7426900
P60983	GMFB	1.47	Up	Glia maturation factor beta	1.0228e-28	16.713	42.3	4	594420000	444750000
Q562E7	WDR81	1.44	Up	WD repeat-containing protein 81	1.9448e-11	211.69	2.2	2	29172000	11910000
Q6ZN55	ZNF574	1.73	Up	Zinc finger protein 574	0.0031225	98.899	1.1	1	49647000	35314000
Q9H7Z7	PTGES2	1.36	Up	Prostaglandin E synthase 2;Prostaglandin E synthase 2 truncated form	2.2724e-44	41.943	30	8	650920000	382130000
Q9BQI3	EIF2AK1	2.29	Up	Eukaryotic translation initiation factor 2-alpha kinase 1	0.00038522	71.106	1.9	1	40868000	16726000
P08621	SNRNP70	1.44	Up	U1 small nuclear ribonucleoprotein 70 kDa	9.4399e-54	51.556	25.9	13	8125200000	5011500000
Q9Y2Y0	ARL2BP	1.38	Up	ADP-ribosylation factor-like protein 2-binding protein	0.00012955	18.822	7.4	1	60871000	30189000
Q8WV74	NUDT8	1.31	Up	Nucleoside diphosphate-linked moiety X motif 8, mitochondrial	0.00047676	25.37	4.2	1	20367000	17723000
Q96IJ6	GMPPA	1.51	Up	Mannose-1-phosphate guanyltransferase alpha	9.5923e-33	46.291	16.7	5	465840000	302290000
Q96K17	BTF3L4	1.37	Up	Transcription factor BTF3 homolog 4	3.4593e-50	17.27	36.7	5	1053300000	790040000
Q4G176	ACSF3	1.63	Up	Acyl-CoA synthetase family member 3, mitochondrial	9.8589e-34	64.129	10.2	5	284840000	201150000
O75223	GGCT	1.4	Up	Gamma-glutamylcyclotransferase	1.9722e-57	21.007	46.3	7	1916000000	1300400000
P68036	UBE2L3	1.59	Up	Ubiquitin-conjugating enzyme E2 L3	1.1932e-88	17.861	63.6	7	22860000000	13630000000
Q86VU5	COMTD1	1.61	Up	Catechol O-methyltransferase domain-containing protein 1	1.421e-13	28.808	15.6	3	345210000	249860000
Q14410	GK2;GK3P;GK	2.38	Up	Glycerol kinase 2;Putative glycerol kinase 3;Glycerol kinase	8.2955e-07	60.593	4.7	2	67774000	24712000
P54252	ATXN3	1.87	Up	Ataxin-3	2.6564e-09	41.78	4.4	1	15652000	8552100
Q9BXL5	HEMGN	2.03	Up	Hemogen	1.7174e-66	55.34	45	16	12583000000	5652300000
Q99643	SDHC	1.6	Up	Succinate dehydrogenase cytochrome b560 subunit, mitochondrial	0.00057676	18.61	7.7	1	144950000	72528000
Q9BSB4	ATG101	1.65	Up	Autophagy-related protein 101	9.6063e-07	25.002	11.9	2	104480000	72285000
Q96RQ3	MCCC1	1.38	Up	Methylcrotonoyl-CoA carboxylase subunit alpha, mitochondrial	1.3678e-49	80.472	20.7	9	527190000	270350000
P27448	MARK3	1.33	Up	MAP/microtubule affinity-regulating kinase 3	1.1873e-37	84.488	12.5	4	208230000	124810000
P51608	MECP2	1.57	Up	Methyl-CpG-binding protein 2	2.429e-13	52.44	6.6	2	116450000	77636000
Q9BWH2	FUNDC2	1.36	Up	FUN14 domain-containing protein 2	1.0765e-12	20.675	17.5	3	782260000	452710000
O00330	PDHX	1.33	Up	Pyruvate dehydrogenase protein X component, mitochondrial	5.5308e-73	54.122	18.4	7	796760000	477920000
A8MXV4	NUDT19	1.84	Up	Nucleoside diphosphate-linked moiety X motif 19, mitochondrial	0.00040965	42.233	6.1	2	182590000	91910000
Q9P2R3	ANKFY1	1.34	Up	Ankyrin repeat and FYVE domain-containing protein 1	2.5452e-30	128.4	8	7	297750000	197480000
Q6P1Q9	METTL2B	9.85	Up	Methyltransferase-like protein 2B	3.0223e-23	43.426	21.2	1	1011800000	51636000
Q9NX38	FAM206A	1.48	Up	Protein FAM206A	0.0012592	20.378	9.4	1	48504000	35525000
Q6UXV4	APOOL	1.93	Up	Apolipoprotein O-like	2.1487e-26	29.159	23.9	4	382100000	198610000
P07602	PSAP	1.97	Up	Proactivator polypeptide;Saposin-A;Saposin-B-Val;Saposin-B;Saposin-C;Saposin-D	4.3064e-78	58.112	43.7	17	8399900000	2888600000
Q5R3I4	TTC38	1.56	Up	Tetratricopeptide repeat protein 38	4.6009e-05	52.787	6.6	2	49358000	30201000
Q9BZG8	DPH1	1.35	Up	Diphthamide biosynthesis protein 1	1.9224e-06	48.805	4.3	2	111350000	89086000
Q8IVI9	NOSTRIN	1.46	Up	Nostrin	2.3758e-05	57.659	3.8	1	50991000	27619000
Q9NZ09	UBAP1	2.77	Up	Ubiquitin-associated protein 1	3.4114e-07	55.083	8.2	2	292580000	39698000
Q9Y6M9	NDUFB9	1.79	Up	NADH dehydrogenase [ubiquinone] 1 beta subcomplex subunit 9	1.1403e-29	21.831	40.2	6	996110000	465090000
Q5TA31	RNF187	1.35	Up	E3 ubiquitin-protein ligase RNF187	2.4093e-08	26.19	10.6	2	46593000	37022000
P17706	PTPN2	1.4	Up	Tyrosine-protein phosphatase non-receptor type 2	7.7778e-50	48.473	15.7	4	304230000	212030000
P03886	MT-ND1	2.03	Up	NADH-ubiquinone oxidoreductase chain 1	1.6385e-05	35.66	6.3	1	94627000	33544000
P47914	RPL29	1.41	Up	60S ribosomal protein L29	1.2245e-07	17.752	14.5	2	11874000000	7619200000
Q9Y487	ATP6V0A2	1.32	Up	V-type proton ATPase 116 kDa subunit a isoform 2	7.6158e-33	98.081	9	5	207850000	139590000
Q8N2F6	ARMC10	1.41	Up	Armadillo repeat-containing protein 10	3.8582e-32	37.54	11.1	3	203500000	142000000
O75191	XYLB	1.42	Up	Xylulose kinase	3.5747e-11	58.382	6.2	2	80541000	45082000
P03897	MT-ND3	3.76	Up	NADH-ubiquinone oxidoreductase chain 3	1.04e-05	13.186	13	1	101760000	25425000
Q5JXC2	MIIP	1.94	Up	Migration and invasion-inhibitory protein	0.00015119	42.824	2.8	2	5250400	5352000
P10619	CTSA	1.87	Up	Lysosomal protective protein;Lysosomal protective protein 32 kDa chain;Lysosomal protective protein 20 kDa chain	1.0118e-45	54.465	15	6	801660000	326920000
Q96C90	PPP1R14B	1.4	Up	Protein phosphatase 1 regulatory subunit 14B	3.8301e-26	15.911	30.6	3	345290000	162350000
O95376	ARIH2	1.77	Up	E3 ubiquitin-protein ligase ARIH2	1.2807e-08	57.818	8.7	3	80025000	48124000
Q8N9F7	GDPD1	1.65	Up	Glycerophosphodiester phosphodiesterase domain-containing protein 1	7.7005e-15	36.167	14	3	191020000	110430000
P43007	SLC1A4	1.71	Up	Neutral amino acid transporter A	1.362e-06	55.722	6.6	2	42962000	25133000
P08247	SYP	1.95	Up	Synaptophysin	1.0203e-07	33.845	3.8	1	42273000	16293000
Q03188	CENPC1	1.34	Up	Centromere protein C 1	3.3273e-25	106.83	5.3	4	139880000	102380000
P22830	FECH	1.73	Up	Ferrochelatase, mitochondrial	2.8372e-77	47.862	40.7	14	2843800000	1380600000
Q567V2	MPV17L2	1.62	Up	Mpv17-like protein 2	5.919e-21	23.18	15	2	91282000	50513000
Q70IA6	MOB2	1.32	Up	MOB kinase activator 2	5.204e-12	26.926	24.5	3	133480000	164080000
Q13542	EIF4EBP2	1.67	Up	Eukaryotic translation initiation factor 4E-binding protein 2	2.1858e-14	12.939	36.7	2	131470000	77486000
Q9BXS5	AP1M1	1.36	Up	AP-1 complex subunit mu-1	2.7706e-47	48.586	26	7	1084200000	612850000
Q93100	PHKB	1.91	Up	Phosphorylase b kinase regulatory subunit beta	1.6257e-13	124.88	4.7	5	236890000	130570000
Q9UDY2	TJP2	1.33	Up	Tight junction protein ZO-2	2.6479e-73	133.96	13.3	13	879550000	599430000
Q09028	RBBP4	1.54	Up	Histone-binding protein RBBP4	6.7386e-39	47.655	21.6	3	2561700000	1399800000
Q9Y5X2	SNX8	1.34	Up	Sorting nexin-8	2.131e-08	52.569	8.4	3	84193000	53897000
Q9BTL3	FAM103A1	1.31	Up	RNMT-activating mini protein	1.2935e-14	14.381	23.7	2	175380000	114510000
Q10713	PMPCA	1.42	Up	Mitochondrial-processing peptidase subunit alpha	2.1856e-118	58.252	38.5	18	3918100000	3133500000
P51570	GALK1	1.52	Up	Galactokinase	5.913e-89	42.272	42.9	12	1390700000	697800000
P61960	UFM1	1.31	Up	Ubiquitin-fold modifier 1	3.1655e-22	9.1175	68.2	4	1087200000	786580000
Q9NX47	2016-03-05	1.82	Up	E3 ubiquitin-protein ligase MARCH5	4.2976e-08	31.231	11.5	2	248710000	170310000
O76080	ZFAND5	1.49	Up	AN1-type zinc finger protein 5	1.4946e-06	23.132	9.4	1	17391000	10991000
Q15751	HERC1	1.58	Up	Probable E3 ubiquitin-protein ligase HERC1	1.8368e-27	532.22	1.8	7	242100000	145140000
Q8N5G0	SMIM20	1.47	Up	Small integral membrane protein 20	3.3399e-05	18.402	13.1	2	264530000	133280000
Q9UDX5	MTFP1	1.93	Up	Mitochondrial fission process protein 1	6.671e-12	18.01	14.5	2	326820000	104750000
O14908	GIPC1	1.37	Up	PDZ domain-containing protein GIPC1	9.3904e-24	36.049	23.4	6	499790000	328620000
P09105	HBQ1	1.33	Up	Hemoglobin subunit theta-1	5.2027e-40	15.508	38.7	4	539740000	325950000
Q8IXI1	RHOT2	1.48	Up	Mitochondrial Rho GTPase 2	5.0879e-56	68.117	21.4	8	1365100000	921540000
P60602	ROMO1	1.61	Up	Reactive oxygen species modulator 1	1.6846e-18	8.1828	31.6	2	366190000	255210000
Q9Y6M1	IGF2BP2	1.41	Up	Insulin-like growth factor 2 mRNA-binding protein 2	7.1637e-87	66.121	28.5	12	1387000000	705240000
Q8TEU7	RAPGEF6	1.34	Up	Rap guanine nucleotide exchange factor 6	7.1352e-18	179.42	2.1	2	44931000	35518000
O75911	DHRS3	1.43	Up	Short-chain dehydrogenase/reductase 3	0.0024273	33.548	8.3	2	81316000	53150000
Q5T3F8	TMEM63B	1.36	Up	Transmembrane protein 63B	2.0287e-08	94.957	1.8	1	19789000	15403000
Q9BUB5	MKNK1	1.72	Up	MAP kinase-interacting serine/threonine-protein kinase 1	3.7355e-07	51.342	5.4	2	40112000	21790000
Q8WUA4	GTF3C2	1.35	Up	General transcription factor 3C polypeptide 2	1.0751e-27	100.68	9.1	8	485790000	290690000
Q01432	AMPD3	2.12	Up	AMP deaminase 3	0.00039751	88.811	1.3	1	44286000	17649000
P56385	ATP5I	1.57	Up	ATP synthase subunit e, mitochondrial	1.1147e-12	7.9331	27.5	3	2135200000	1299600000
O75489	NDUFS3	1.54	Up	NADH dehydrogenase [ubiquinone] iron-sulfur protein 3, mitochondrial	2.2725e-52	30.241	29.2	7	2635500000	1306200000
Q9BU02	THTPA	1.53	Up	Thiamine-triphosphatase	0.00039105	25.566	6.1	1	16171000	10253000
Q9UL46	PSME2	1.33	Up	Proteasome activator complex subunit 2	2.1963e-42	27.401	41.8	8	2038000000	1369600000
Q13510	ASAH1	2.86	Up	Acid ceramidase;Acid ceramidase subunit alpha;Acid ceramidase subunit beta	1.917e-29	44.659	17.7	5	816560000	537640000
Q9UHD9	UBQLN2	1.43	Up	Ubiquilin-2	8.1633e-178	65.695	18.1	3	327420000	210860000
Q86Y79	PTRH1	1.32	Up	Probable peptidyl-tRNA hydrolase	0.00015437	22.936	4.7	1	12809000	6022000
Q15819	UBE2V2	1.38	Up	Ubiquitin-conjugating enzyme E2 variant 2	5.7849e-54	16.363	50.3	2	1086200000	660140000
O95674	CDS2	2.08	Up	Phosphatidate cytidylyltransferase 2	1.1096e-08	51.417	4.3	1	37927000	19131000
O75461	E2F6	1.6	Up	Transcription factor E2F6	0.00042016	31.844	11	2	27637000	16701000
P56211	ARPP19	1.65	Up	cAMP-regulated phosphoprotein 19	8.1759e-09	12.323	23.2	1	290080000	162010000
Q9ULI0	ATAD2B	1.34	Up	ATPase family AAA domain-containing protein 2B	1.2421e-10	164.91	2.6	3	43623000	38309000
Q96EV2	RBM33	1.45	Up	RNA-binding protein 33	6.3853e-18	129.98	7.3	6	199570000	108240000
P68402	PAFAH1B2	1.41	Up	Platelet-activating factor acetylhydrolase IB subunit beta	1.6551e-44	25.569	17.9	2	495370000	336470000
Q01658	DR1	1.36	Up	Protein Dr1	3.374e-18	19.443	21	2	380230000	268110000
Q9HCE5	METTL14	2.2	Up	Methyltransferase-like protein 14	3.2119e-08	52.15	3.9	1	30709000	12103000
Q16384	SSX1	1.38	Up	Protein SSX1	6.7766e-09	21.931	14.9	3	263100000	157110000
O00425	IGF2BP3	1.35	Up	Insulin-like growth factor 2 mRNA-binding protein 3	6.7631e-117	63.704	35.4	14	4236700000	6195800000
P34949	MPI	1.48	Up	Mannose-6-phosphate isomerase	1.7574e-30	46.655	15.4	4	342310000	178850000
Q9Y276	BCS1L	1.44	Up	Mitochondrial chaperone BCS1	4.4615e-12	47.534	11.9	4	184790000	113940000
Q6ZNJ1	NBEAL2	1.46	Up	Neurobeachin-like protein 2	1.3384e-40	302.51	5	10	259940000	175630000
Q9H9T3	ELP3	1.33	Up	Elongator complex protein 3	6.8732e-84	62.258	29.8	13	1215500000	780370000
Q9NQR4	NIT2	1.34	Up	Omega-amidase NIT2	5.908e-40	30.608	41.7	8	642940000	419830000
Q9Y324	FCF1	1.61	Up	rRNA-processing protein FCF1 homolog	1.4273e-13	23.369	11.6	2	152210000	89100000
P07686	HEXB	2.15	Up	Beta-hexosaminidase subunit beta;Beta-hexosaminidase subunit beta chain B;Beta-hexosaminidase subunit beta chain A	5.9811e-65	63.111	25.9	12	2605900000	1052100000
O43826	SLC37A4	1.84	Up	Glucose-6-phosphate translocase	7.5416e-14	46.36	5.6	2	119430000	55634000
Q8N9M1	C19orf47	1.39	Up	Uncharacterized protein C19orf47	5.7831e-08	44.746	10.9	3	57493000	37541000
Q7Z3K6	MIER3	1.66	Up	Mesoderm induction early response protein 3	0.0026543	61.436	3.5	1	15155000	8375700
P02649	APOE	4.39	Up	Apolipoprotein E	1.3834e-30	36.154	24.9	5	658910000	121840000
Q9Y2Z9	COQ6	1.61	Up	Ubiquinone biosynthesis monooxygenase COQ6	4.1567e-08	50.869	6.4	2	27570000	18180000
P51970	NDUFA8	1.43	Up	NADH dehydrogenase [ubiquinone] 1 alpha subcomplex subunit 8	1.1145e-69	20.105	63.4	9	1799100000	1209100000
Q969M1	TOMM40L	2.85	Up	Mitochondrial import receptor subunit TOM40B	0.0064892	33.916	5.2	1	30938000	9466600
Q8N142	ADSSL1	1.38	Up	Adenylosuccinate synthetase isozyme 1	7.7621e-06	50.208	4.6	1	10146000	6656500
Q9UHR6	ZNHIT2	1.47	Up	Zinc finger HIT domain-containing protein 2	4.4235e-18	42.883	14.1	4	354220000	192110000
P19404	NDUFV2	1.53	Up	NADH dehydrogenase [ubiquinone] flavoprotein 2, mitochondrial	4.4051e-34	27.391	29.3	7	1037700000	592430000
Q96E39	RBMXL1	1.42	Up	RNA binding motif protein, X-linked-like-1	3.457e-90	42.141	23.8	2	216710000	112900000
Q8NE86	MCU	1.62	Up	Calcium uniporter protein, mitochondrial	1.4876e-14	39.866	7.7	2	168140000	97161000
P16402	HIST1H1D	2.59	Up	Histone H1.3	5.1517e-30	22.35	26.7	1	195140000	64938000
Q9H0W5	CCDC8	1.53	Up	Coiled-coil domain-containing protein 8	0.00013382	59.374	4.6	2	23448000	21904000
Q13185	CBX3	1.34	Up	Chromobox protein homolog 3	4.4089e-40	20.811	44.8	3	6213600000	4231400000
P52594	AGFG1	1.36	Up	Arf-GAP domain and FG repeat-containing protein 1	2.0605e-53	58.259	20.6	8	367070000	260200000
Q6EEV4	POLR2M	1.47	Up	DNA-directed RNA polymerase II subunit GRINL1A, isoforms 4/5	0.001552	15.131	16.2	1	58466000	33394000
Q5HYI8	RABL3	1.38	Up	Rab-like protein 3	4.5049e-43	26.422	13.6	2	200260000	96534000
Q8WXD2	SCG3	1.41	Up	Secretogranin-3	0.00069066	53.005	5.1	1	170280000	113230000
Q07889	SOS1	100.82	Up	Son of sevenless homolog 1	4.8042e-05	152.46	1	1	3121100000	20860000
Q14258	TRIM25	1.36	Up	E3 ubiquitin/ISG15 ligase TRIM25	4.7773e-125	70.973	38.9	20	3536200000	2153400000
Q92979	EMG1	1.47	Up	Ribosomal RNA small subunit methyltransferase NEP1	1.248e-26	26.72	36.9	7	1392300000	776330000
P16989	YBX3	1.51	Up	Y-box-binding protein 3	2.2773e-128	40.089	25.3	5	2142500000	1199200000
P49590	HARS2	2.58	Up	Probable histidine--tRNA ligase, mitochondrial	4.163e-27	56.888	17	2	337880000	37091000
P27361	MAPK3	1.39	Up	Mitogen-activated protein kinase 3	1.7838e-34	43.135	16.6	1	35324000	27748000
Q9NZ08	ERAP1	1.32	Up	Endoplasmic reticulum aminopeptidase 1	3.7812e-80	107.23	21.1	16	997500000	3121400000
O95619	YEATS4	1.31	Up	YEATS domain-containing protein 4	0.00010368	26.499	4.8	1	38774000	23595000
O95363	FARS2	1.63	Up	Phenylalanine--tRNA ligase, mitochondrial	3.9124e-05	52.356	2.7	1	12139000	9045900
Q06203	PPAT	1.54	Up	Amidophosphoribosyltransferase	3.1905e-62	57.398	31.9	14	2601900000	1418500000
Q8N5N7	MRPL50	1.52	Up	39S ribosomal protein L50, mitochondrial	2.8123e-44	18.325	36.1	4	285240000	181650000
P08397	HMBS	1.36	Up	Porphobilinogen deaminase	2.7432e-167	39.33	49.9	16	14188000000	7878800000
Q9BXR0	QTRT1	1.33	Up	Queuine tRNA-ribosyltransferase	5.5404e-27	44.047	14.4	4	343480000	175580000
Q7Z7K0	CMC1	1.51	Up	COX assembly mitochondrial protein homolog	2.6942e-09	12.49	25.5	2	342420000	207040000
O43237	DYNC1LI2	1.56	Up	Cytoplasmic dynein 1 light intermediate chain 2	7.4281e-10	54.099	9.1	3	238780000	126490000
O00399	DCTN6	1.55	Up	Dynactin subunit 6	3.222e-05	20.747	7.4	1	43036000	26422000
O00479	HMGN4	2.8	Up	High mobility group nucleosome-binding domain-containing protein 4	0.0032126	9.5388	14.4	1	692410000	172720000
P20810	CAST	1.47	Up	Calpastatin	1.2789e-104	76.572	24.2	11	1757200000	1044300000
P26640	VARS	1.39	Up	Valine--tRNA ligase	0	140.47	44.1	46	26400000000	18569000000
P56556	NDUFA6	1.43	Up	NADH dehydrogenase [ubiquinone] 1 alpha subcomplex subunit 6	2.6576e-06	17.871	22.7	3	690120000	411010000
O14975	SLC27A2	1.58	Up	Very long-chain acyl-CoA synthetase	6.6574e-54	70.311	22.1	11	1062800000	550490000
Q9BQ90	KLHDC3	1.76	Up	Kelch domain-containing protein 3	0.0011401	43.087	4.5	1	38496000	15228000
Q6NUK4	REEP3	0.54	Down	Receptor expression-enhancing protein 3	0.00023379	29.264	3.9	1	11933000	14907000
Q8WUB8	PHF10	0.58	Down	PHD finger protein 10	3.2796e-37	56.05	11	4	125220000	240690000
Q96PM9	ZNF385A	0.44	Down	Zinc finger protein 385A	2.4929e-14	40.453	14.5	5	99389000	163410000
O95297	MPZL1	0.5	Down	Myelin protein zero-like protein 1	6.8525e-18	29.082	17.1	4	182550000	272450000
P49427	CDC34	0.39	Down	Ubiquitin-conjugating enzyme E2 R1	1.0978e-06	26.736	14	3	250280000	544540000
O14757	CHEK1	0.75	Down	Serine/threonine-protein kinase Chk1	1.2911e-32	54.433	20.8	10	497090000	1087400000
Q8N392	ARHGAP18	0.66	Down	Rho GTPase-activating protein 18	2.8978e-21	74.976	9.8	7	291140000	367880000
Q53FZ2	ACSM3	0.36	Down	Acyl-coenzyme A synthetase ACSM3, mitochondrial	5.1121e-24	66.152	16.9	8	526620000	242920000
Q08431	MFGE8	0.37	Down	Lactadherin;Lactadherin short form;Medin	1.1864e-36	43.122	16.5	5	317580000	476970000
P04920	SLC4A2	0.46	Down	Anion exchange protein 2	2.3082e-25	137.01	4.3	4	114400000	175420000
Q01581	HMGCS1	0.49	Down	Hydroxymethylglutaryl-CoA synthase, cytoplasmic	1.5082e-225	57.293	60.6	25	11643000000	17557000000
P51606	RENBP	0.33	Down	N-acylglucosamine 2-epimerase	4.8674e-28	48.83	19.7	8	287050000	647820000
P05026	ATP1B1	0.4	Down	Sodium/potassium-transporting ATPase subunit beta-1	0.00053257	35.061	3.6	1	12599000	24567000
Q8NC42	RNF149	0.25	Down	E3 ubiquitin-protein ligase RNF149	0.0002257	43.164	2.8	1	5884700	22193000
P08195	SLC3A2	0.74	Down	4F2 cell-surface antigen heavy chain	1.2927e-186	67.993	44	21	5930700000	6367800000
Q9H3Z4	DNAJC5	0.73	Down	DnaJ homolog subfamily C member 5	0.00041123	22.149	7.6	1	30988000	32940000
Q9P2B2	PTGFRN	0.76	Down	Prostaglandin F2 receptor negative regulator	3.4706e-10	98.555	1.6	1	21979000	34328000
P31323	PRKAR2B	0.63	Down	cAMP-dependent protein kinase type II-beta regulatory subunit	2.3541e-87	46.302	33	8	714520000	888570000
Q16385	SSX2;SSX3	0.54	Down	Protein SSX2;Protein SSX3	5.1572e-13	21.62	17.6	3	164580000	217840000
Q9UGU0	TCF20	0.49	Down	Transcription factor 20	2.235e-07	211.77	0.6	1	14762000	39194000
Q7Z7N9	TMEM179B	0.72	Down	Transmembrane protein 179B	0.00055058	23.55	7.3	1	34391000	40877000
Q70J99	UNC13D	0.76	Down	Protein unc-13 homolog D	9.0564e-178	123.28	26.2	21	1860500000	2166200000
O60512	B4GALT3	0.53	Down	Beta-1,4-galactosyltransferase 3;N-acetyllactosamine synthase;Beta-N-acetylglucosaminylglycopeptide beta-1,4-galactosyltransferase;Beta-N-acetylglucosaminyl-glycolipid beta-1,4-galactosyltransferase	0.00016076	43.927	7.1	2	32195000	34756000
O60930	RNASEH1	0.47	Down	Ribonuclease H1	1.9611e-08	32.064	8.7	2	24890000	86410000
Q9NUQ6	SPATS2L	0.52	Down	SPATS2-like protein	2.0159e-42	61.728	10.9	5	143610000	240480000
O43182	ARHGAP6	0.75	Down	Rho GTPase-activating protein 6	2.4421e-80	105.95	17.8	12	669750000	870890000
Q3KQV9	UAP1L1	0.25	Down	UDP-N-acetylhexosamine pyrophosphorylase-like protein 1	1.4246e-07	57.03	3.9	1	2979700	12308000
Q8WUZ0	BCL7C;BCL7B;BCL7A	0.6	Down	B-cell CLL/lymphoma 7 protein family member C;B-cell CLL/lymphoma 7 protein family member B;B-cell CLL/lymphoma 7 protein family member A	8.2421e-05	23.468	10.1	2	64211000	98234000
O75081	CBFA2T3	0.7	Down	Protein CBFA2T3	1.9912e-19	71.191	6.7	4	398620000	396580000
Q9BRU9	UTP23	0.7	Down	rRNA-processing protein UTP23 homolog	1.225e-08	28.402	10	2	75160000	79023000
Q9P2X0	DPM3	0.73	Down	Dolichol-phosphate mannosyltransferase subunit 3	2.2925e-11	10.094	23.9	2	623680000	597260000
Q14534	SQLE	0.69	Down	Squalene monooxygenase	9.9102e-54	63.922	24.4	8	616550000	773640000
Q16555	DPYSL2	0.36	Down	Dihydropyrimidinase-related protein 2	9.4055e-22	62.293	10.1	4	37514000	84540000
Q92843	BCL2L2	0.7	Down	Bcl-2-like protein 2	0.00093675	20.746	5.2	1	14538000	18014000
O95857	TSPAN13	0.39	Down	Tetraspanin-13	6.5147e-28	22.147	24.5	4	237550000	537300000
Q86YN1	DOLPP1	0.63	Down	Dolichyldiphosphatase 1	0.0013292	27.03	5.5	1	48451000	72300000
Q96NB3	ZNF830	0.62	Down	Zinc finger protein 830	4.029e-24	41.998	12.9	3	113080000	98032000
Q6PJG2	ELMSAN1	0.68	Down	ELM2 and SANT domain-containing protein 1	0.0014392	114.99	1.1	1	14328000	19673000
P28908	TNFRSF8	0.57	Down	Tumor necrosis factor receptor superfamily member 8	0.0002334	63.747	5.7	2	15176000	29805000
Q16643	DBN1	0.65	Down	Drebrin	1.2481e-73	71.428	24.5	10	964670000	1112600000
Q8TAA9	VANGL1	0.72	Down	Vang-like protein 1	2.3743e-07	59.974	7.4	3	83296000	94943000
P53794	SLC5A3	0.45	Down	Sodium/myo-inositol cotransporter	1.8057e-08	79.693	3.3	2	123330000	193600000
Q9HAS0	C17orf75	0.73	Down	Protein Njmu-R1	2.7705e-09	44.621	5.3	2	69699000	70310000
Q13137	CALCOCO2	0.52	Down	Calcium-binding and coiled-coil domain-containing protein 2	2.0941e-11	52.253	6.7	3	68114000	65934000
Q8WUM9	SLC20A1	0.18	Down	Sodium-dependent phosphate transporter 1	4.4713e-05	73.699	1.6	1	9416000	36572000
Q86X29	LSR	0.57	Down	Lipolysis-stimulated lipoprotein receptor	2.441e-26	71.438	9.1	4	137240000	161830000
O43752	STX6	0.76	Down	Syntaxin-6	3.9356e-24	29.176	14.1	2	129250000	124850000
P07948	LYN	0.74	Down	Tyrosine-protein kinase Lyn	2.1609e-50	58.573	29.5	11	1038700000	3708400000
Q9NSA3	CTNNBIP1	0.7	Down	Beta-catenin-interacting protein 1	2.127e-08	9.1703	17.3	1	23625000	27772000
O95905	ECD	0.76	Down	Protein SGT1	1.0561e-14	72.757	7.5	4	197800000	217500000
Q9H6S1	AZI2	0.68	Down	5-azacytidine-induced protein 2	1.6055e-16	44.934	7.4	2	49553000	55370000
P23634	ATP2B4	0.64	Down	Plasma membrane calcium-transporting ATPase 4	1.8451e-36	137.92	9.8	3	253280000	168020000
Q06481	APLP2	0.52	Down	Amyloid-like protein 2	1.5821e-21	86.955	10.4	6	728940000	258870000
P50454	SERPINH1	0.67	Down	Serpin H1	1.2842e-153	46.44	55	20	7435300000	9671700000
Q765P7	MTSS1L	0.74	Down	MTSS1-like protein	6.0309e-06	79.928	1.9	1	82433000	80003000
Q99640	PKMYT1	0.44	Down	Membrane-associated tyrosine- and threonine-specific cdc2-inhibitory kinase	0.00016784	54.521	4.6	2	42614000	81742000
Q6NZI2	PTRF	0.64	Down	Polymerase I and transcript release factor	7.694e-59	43.476	25.1	8	2021600000	2466900000
Q6P4I2	WDR73	0.46	Down	WD repeat-containing protein 73	4.3881e-11	41.685	6.1	2	105570000	166360000
Q9Y6Y0	IVNS1ABP	0.4	Down	Influenza virus NS1A-binding protein	7.6209e-08	71.729	4.7	3	134050000	302970000
Q16610	ECM1	0.76	Down	Extracellular matrix protein 1	2.0784e-13	60.673	8	4	79406000	84076000
Q9UEG4	ZNF629	0.47	Down	Zinc finger protein 629	3.7917e-07	96.619	3.2	2	61656000	48523000
Q14202	ZMYM3	0.76	Down	Zinc finger MYM-type protein 3	3.3811e-09	152.38	2.5	4	97012000	94600000
B7ZAP0	RABGAP1L	0.73	Down	Rab GTPase-activating protein 1-like, isoform 10	4.4557e-08	29.038	10.3	1	43232000	54931000
Q02252	ALDH6A1	0.72	Down	Methylmalonate-semialdehyde dehydrogenase [acylating], mitochondrial	0.0036437	57.839	2.1	1	25123000	21520000
O43766	LIAS	0.26	Down	Lipoyl synthase, mitochondrial	2.3129e-09	41.911	10.5	2	27829000	134790000
Q5EBL4	RILPL1;RILPL2	0.72	Down	RILP-like protein 1;RILP-like protein 2	3.9032e-06	47.107	4.7	2	28309000	35185000
Q8TE02	ELP5	0.47	Down	Elongator complex protein 5	2.9544e-06	34.841	13	2	151740000	297230000
Q9NR33	POLE4	0.65	Down	DNA polymerase epsilon subunit 4	1.6019e-11	12.209	26.5	2	23993000	33459000
Q8IYK4	COLGALT2	0.61	Down	Procollagen galactosyltransferase 2	1.2581e-11	72.923	5	2	38491000	65478000
Q96RS0	TGS1	0.59	Down	Trimethylguanosine synthase	0.0069937	96.619	1.4	1	21943000	29740000
P17026	ZNF22	0.67	Down	Zinc finger protein 22	1.4426e-12	25.915	17.9	3	81369000	82859000
Q8TD16	BICD2	0.68	Down	Protein bicaudal D homolog 2	2.7358e-28	93.532	9.7	7	234410000	212130000
Q13443	ADAM9	0.59	Down	Disintegrin and metalloproteinase domain-containing protein 9	0.00010709	90.555	1.5	1	25178000	27802000
Q9UNE7	STUB1	0.75	Down	E3 ubiquitin-protein ligase CHIP	5.7397e-87	34.856	42.9	14	2948600000	3155700000
P60520	GABARAPL2	0.74	Down	Gamma-aminobutyric acid receptor-associated protein-like 2	1.2171e-29	13.667	35.9	4	1184700000	1282700000
Q9ULZ3	PYCARD	0.26	Down	Apoptosis-associated speck-like protein containing a CARD	2.2112e-26	21.627	29.2	5	85712000	241460000
Q96J02	ITCH	0.65	Down	E3 ubiquitin-protein ligase Itchy homolog	5.9046e-24	102.8	5.2	3	139300000	177960000
P35610	SOAT1	0.75	Down	Sterol O-acyltransferase 1	9.4921e-16	64.734	7.5	3	222770000	249770000
Q15742	NAB2	0.64	Down	NGFI-A-binding protein 2	2.2062e-07	56.593	4.6	2	68990000	105210000
Q7L1T6	CYB5R4	0.45	Down	Cytochrome b5 reductase 4	0.00036744	59.473	4	2	38728000	104830000
P20020	ATP2B1	0.68	Down	Plasma membrane calcium-transporting ATPase 1	1.39e-50	138.75	13.8	6	631160000	648270000
P17931	LGALS3	0.67	Down	Galectin-3	0.0063843	26.152	2.8	1	17527000	27899000
P48681	NES	0.57	Down	Nestin	3.8176e-29	177.44	6.1	8	233250000	321960000
Q8IVP5	FUNDC1	0.72	Down	FUN14 domain-containing protein 1	2.5743e-05	17.177	11	1	27572000	25645000
Q13309	SKP2	0.67	Down	S-phase kinase-associated protein 2	1.7585e-25	47.76	11.8	4	73044000	95760000
Q03426	MVK	0.74	Down	Mevalonate kinase	3.4316e-35	42.45	26.5	6	282840000	310670000
Q96QE5	TEFM	0.52	Down	Transcription elongation factor, mitochondrial	0.00035678	41.676	4.7	2	91436000	148820000
O95319	CELF2	0.22	Down	CUGBP Elav-like family member 2	1.2706e-33	54.284	11	4	190630000	480230000
P14324	FDPS	0.64	Down	Farnesyl pyrophosphate synthase	1.3094e-53	48.275	17.4	7	7462500000	8588400000
P53801	PTTG1IP	0.75	Down	Pituitary tumor-transforming gene 1 protein-interacting protein	1.9697e-08	20.324	16.7	2	92865000	93508000
Q9NUP1	BLOC1S4	0.74	Down	Biogenesis of lysosome-related organelles complex 1 subunit 4	1.5495e-26	23.351	22.1	4	178070000	192550000
Q9P1F3	ABRACL	0.3	Down	Costars family protein ABRACL	4.2475e-22	9.0564	19.8	1	335380000	1062600000
Q9BUP0	EFHD1	0.64	Down	EF-hand domain-containing protein D1	5.8313e-12	26.927	15.9	1	42053000	67307000
Q5T3J3	LRIF1	0.75	Down	Ligand-dependent nuclear receptor-interacting factor 1	1.8808e-15	84.567	5.7	3	91748000	85665000
P78549	NTHL1	0.12	Down	Endonuclease III-like protein 1	0.00061276	34.389	5.4	1	17166000	61718000
Q96PU4	UHRF2	0.7	Down	E3 ubiquitin-protein ligase UHRF2	2.5048e-10	89.984	4.2	2	29584000	60526000
Q8WW38	ZFPM2	0.45	Down	Zinc finger protein ZFPM2	0.0017363	128.16	1	1	23636000	39859000
Q8NF37	LPCAT1	0.63	Down	Lysophosphatidylcholine acyltransferase 1	1.1209e-11	59.151	8.4	3	58953000	81937000
Q01082	SPTBN1	0.57	Down	Spectrin beta chain, non-erythrocytic 1	0	274.61	40.7	73	8910000000	10904000000
Q13813	SPTAN1	0.69	Down	Spectrin alpha chain, non-erythrocytic 1	2.9909e-263	284.54	22.8	43	2171300000	2441700000
P60033	CD81	0.51	Down	CD81 antigen	2.5124e-50	25.809	25	3	510500000	852610000
Q8TAD4	SLC30A5	0.69	Down	Zinc transporter 5	0.00028533	84.046	1.3	1	47579000	64880000
Q06330	RBPJ	0.75	Down	Recombining binding protein suppressor of hairless	0.00019332	55.637	4.2	2	49065000	55008000
P11279	LAMP1	0.7	Down	Lysosome-associated membrane glycoprotein 1	3.1873e-09	44.882	6.5	3	842400000	1047900000
Q02809	PLOD1	0.71	Down	Procollagen-lysine,2-oxoglutarate 5-dioxygenase 1	2.9907e-57	83.549	21	12	905780000	1027000000
Q96QD8	SLC38A2	0.34	Down	Sodium-coupled neutral amino acid transporter 2	7.7727e-37	56.025	9.3	3	125290000	310670000
P63098	PPP3R1	0.61	Down	Calcineurin subunit B type 1	2.8337e-08	19.3	7.1	1	251200000	369510000
O00151	PDLIM1	0.59	Down	PDZ and LIM domain protein 1	5.2565e-210	36.071	73.6	18	5684300000	7410200000
Q53TN4	CYBRD1	0.51	Down	Cytochrome b reductase 1	0.0028098	31.641	3.5	1	63254000	145970000
Q6ZSJ8	C1orf122	0.61	Down	Uncharacterized protein C1orf122	1.614e-10	11.471	12.7	1	94315000	107660000
Q9H4L5	OSBPL3	0.69	Down	Oxysterol-binding protein-related protein 3	7.2229e-34	101.22	7.8	6	416140000	590700000
Q15121	PEA15	0.75	Down	Astrocytic phosphoprotein PEA-15	4.4123e-79	15.04	54.6	5	472870000	481050000
Q9UBK9	UXT	0.75	Down	Protein UXT	1.6678e-06	18.246	7	1	32258000	36806000
Q9NPF0	CD320	0.52	Down	CD320 antigen	2.7595e-12	28.991	10.3	3	142710000	296710000
Q9BVV7	TIMM21	0.46	Down	Mitochondrial import inner membrane translocase subunit Tim21	0.00012241	28.202	3.6	1	22201000	37756000
P14923	JUP	0.64	Down	Junction plakoglobin	8.6219e-48	81.744	18.5	12	373120000	630790000
Q7Z3C6	ATG9A	0.71	Down	Autophagy-related protein 9A	2.7084e-11	94.446	5.7	4	47933000	66184000
P53007	SLC25A1	0.76	Down	Tricarboxylate transport protein, mitochondrial	6.5059e-42	34.012	28.6	9	8594300000	8602800000
P13224	GP1BB	0.28	Down	Platelet glycoprotein Ib beta chain	2.5427e-14	21.717	19.9	4	584770000	1329800000
Q14BN4	SLMAP	0.71	Down	Sarcolemmal membrane-associated protein	8.0873e-10	95.197	2.9	2	30588000	45312000
P20338	RAB4A	0.73	Down	Ras-related protein Rab-4A	2.8562e-26	24.389	25.7	4	214570000	234830000
Q08722	CD47	0.37	Down	Leukocyte surface antigen CD47	9.4346e-06	35.213	5.9	2	270250000	645640000
Q8NB49	ATP11C	0.76	Down	Probable phospholipid-transporting ATPase IG	1.9283e-10	129.48	2.4	2	32100000	35205000
Q14197	ICT1	0.67	Down	Peptidyl-tRNA hydrolase ICT1, mitochondrial	7.6932e-09	23.63	12.6	2	57861000	257080000
Q8TCT7	SPPL2B	0.6	Down	Signal peptide peptidase-like 2B	0.007335	64.643	1.4	1	5760600	8005400
Q29983	MICA	0.64	Down	MHC class I polypeptide-related sequence A	0.0010289	42.915	2.6	1	15346000	20649000
P51809	VAMP7	0.76	Down	Vesicle-associated membrane protein 7	9.5361e-15	24.935	20	5	803980000	896070000
Q9H7F0	ATP13A3	0.31	Down	Probable cation-transporting ATPase 13A3	0.0016957	138.04	1.3	1	6236800	15815000
Q9NUI1	DECR2	0.76	Down	Peroxisomal 2,4-dienoyl-CoA reductase	2.655e-08	30.777	4.8	1	21005000	22064000
Q9UGN5	PARP2	0.74	Down	Poly [ADP-ribose] polymerase 2	6.459e-14	66.205	3.9	2	45271000	42919000
Q8NFA0	USP32	0.64	Down	Ubiquitin carboxyl-terminal hydrolase 32	8.3572e-08	181.65	1.9	3	33714000	42043000
Q01196	RUNX1	0.6	Down	Runt-related transcription factor 1	5.3758e-08	48.736	6.2	2	20462000	30884000
Q8ND90	PNMA1	0.38	Down	Paraneoplastic antigen Ma1	0.00089777	39.761	2.8	1	3119000	9954200
O43149	ZZEF1	0.43	Down	Zinc finger ZZ-type and EF-hand domain-containing protein 1	1.2433e-07	331.07	1.4	4	25947000	45077000
Q16222	UAP1	0.71	Down	UDP-N-acetylhexosamine pyrophosphorylase;UDP-N-acetylgalactosamine pyrophosphorylase;UDP-N-acetylglucosamine pyrophosphorylase	3.0647e-120	58.768	33.1	12	2379100000	2942100000
Q6R327	RICTOR	0.76	Down	Rapamycin-insensitive companion of mTOR	0.0014548	192.22	0.7	1	29432000	36555000
Q8N3F8	MICALL1	0.69	Down	MICAL-like protein 1	2.0728e-11	93.44	1.5	1	13267000	12467000
Q14244	MAP7	0.76	Down	Ensconsin	4.0509e-16	84.051	6.8	4	156730000	154760000
Q9NUM4	TMEM106B	0.74	Down	Transmembrane protein 106B	0.000166	31.127	6.9	2	126890000	192460000
P55011	SLC12A2	0.72	Down	Solute carrier family 12 member 2	6.0295e-36	131.45	6.8	6	207700000	240470000
O60732	MAGEC1	0.65	Down	Melanoma-associated antigen C1	1.1471e-33	123.64	6.7	6	709690000	821490000
P19367	HK1	0.75	Down	Hexokinase-1	3.162e-196	102.48	40.9	29	4982900000	5324300000
Q53S58	TMEM177	0.54	Down	Transmembrane protein 177	4.2966e-05	33.76	4.8	2	60600000	580470000
P21291	CSRP1	0.3	Down	Cysteine and glycine-rich protein 1	1.201e-10	20.567	29	3	195750000	350570000
P02511	CRYAB	0.19	Down	Alpha-crystallin B chain	0.001227	20.159	6.3	1	4719500	32527000
Q9H3U5	MFSD1	0.38	Down	Major facilitator superfamily domain-containing protein 1	0.0073336	51.208	2.6	1	60912000	129580000
P48723	HSPA13	0.74	Down	Heat shock 70 kDa protein 13	2.8582e-22	51.927	5.7	3	152610000	127380000
Q5VT06	CEP350	0.74	Down	Centrosome-associated protein 350	0.0001036	350.93	0.3	1	20921000	26967000
Q9Y3L5	RAP2C;RAP2A	0.75	Down	Ras-related protein Rap-2c;Ras-related protein Rap-2a	5.647e-55	20.745	46.4	3	400530000	759450000
O00625	PIR	0.5	Down	Pirin	4.5169e-16	32.113	23.4	5	647000000	1030400000
Q96AJ9	VTI1A	0.58	Down	Vesicle transport through interaction with t-SNAREs homolog 1A	1.2709e-07	25.217	13.8	2	44415000	52767000
Q7Z5G4	GOLGA7	0.68	Down	Golgin subfamily A member 7	1.3689e-10	15.824	16.8	2	84625000	102750000
Q96BR5	SELRC1	0.76	Down	Sel1 repeat-containing protein 1	2.4663e-20	25.709	16.5	4	222220000	228700000
P08174	CD55	0.71	Down	Complement decay-accelerating factor	2.8641e-06	41.4	5.5	2	57097000	65943000
Q9HAV0	GNB4	0.75	Down	Guanine nucleotide-binding protein subunit beta-4	3.864e-37	37.567	25.9	3	175500000	190870000
Q92597	NDRG1	0.33	Down	Protein NDRG1	4.5583e-13	42.835	4.1	1	6065700	20981000
O14653	GOSR2	0.74	Down	Golgi SNAP receptor complex member 2	1.1387e-68	24.775	47.6	7	919730000	1757200000
Q9BV57	ADI1	0.71	Down	1,2-dihydroxy-3-keto-5-methylthiopentene dioxygenase	3.109e-31	21.498	56.4	8	986850000	1162900000
Q9NY35	CLDND1	0.52	Down	Claudin domain-containing protein 1	7.7147e-05	28.603	5.5	1	19735000	24148000
Q86U28	ISCA2	0.68	Down	Iron-sulfur cluster assembly 2 homolog, mitochondrial	2.5166e-09	16.476	15.6	2	67967000	81415000
O00220	TNFRSF10A	0.41	Down	Tumor necrosis factor receptor superfamily member 10A	7.5635e-14	50.089	6	2	29794000	46282000
Q12815	TROAP	0.71	Down	Tastin	2.5181e-06	83.856	3.6	2	27764000	34044000
Q9P2R6	RERE	0.72	Down	Arginine-glutamic acid dipeptide repeats protein	6.9359e-19	172.42	1.3	1	10840000	12177000
Q9P2C4	TMEM181	0.53	Down	Transmembrane protein 181	0.0016067	69.324	2.6	1	19932000	25732000
P16422	EPCAM	0.61	Down	Epithelial cell adhesion molecule	1.8487e-14	34.932	16.6	3	266970000	359540000
O75155	CAND2	0.75	Down	Cullin-associated NEDD8-dissociated protein 2	8.7939e-33	135.25	10	7	121340000	142650000
Q9BWD1	ACAT2	0.75	Down	Acetyl-CoA acetyltransferase, cytosolic	2.5698e-154	41.35	68.8	17	14695000000	17222000000
Q9Y624	F11R	0.64	Down	Junctional adhesion molecule A	1.2065e-74	32.583	35.1	7	496950000	551920000
Q99439	CNN2	0.59	Down	Calponin-2	2.562e-64	33.697	37.5	9	2559600000	1986400000
P09525	ANXA4	0.44	Down	Annexin A4	1.2301e-20	35.882	17.2	4	186370000	328220000
Q9BUA3	C11orf84	0.71	Down	Uncharacterized protein C11orf84	0.00046322	41.036	4.7	1	1963000	2092300
O76070	SNCG	0.68	Down	Gamma-synuclein	3.3823e-58	13.331	50.4	5	1496000000	1892500000
Q9BQC6	MRP63	0.71	Down	Ribosomal protein 63, mitochondrial	0.00016611	12.266	19.6	2	314310000	360840000
Q9H8M7	FAM188A	0.07	Down	Protein FAM188A	1.1891e-11	49.724	6.7	2	73601000	3472900000
Q9H3Q1	CDC42EP4	0.55	Down	Cdc42 effector protein 4	1.9237e-18	37.979	10.4	3	130410000	272820000
P49761	CLK3	0.69	Down	Dual specificity protein kinase CLK3	5.5842e-05	73.514	2.5	2	42531000	54700000
P07108	DBI	0.67	Down	Acyl-CoA-binding protein	5.332e-20	10.044	64.4	5	1438100000	1518300000
Q9BY50	SEC11C	0.58	Down	Signal peptidase complex catalytic subunit SEC11C	0.00013376	21.542	5.2	1	15892000	16988000
O95544	NADK	0.69	Down	NAD kinase	4.6688e-07	49.228	8.5	3	35309000	185720000
Q68D85	NCR3LG1	0.66	Down	Natural cytotoxicity triggering receptor 3 ligand 1	0.003512	50.827	2.6	1	46336000	68028000
O75794	CDC123	0.72	Down	Cell division cycle protein 123 homolog	3.6778e-44	39.134	33.3	11	727790000	791560000
Q96T88	UHRF1	0.69	Down	E3 ubiquitin-protein ligase UHRF1	2.163e-81	89.813	19.9	13	1005400000	1167100000
Q9P2K3	RCOR3	0.28	Down	REST corepressor 3	3.8996e-30	55.581	14.1	2	57317000	133140000
P61018	RAB4B	0.5	Down	Ras-related protein Rab-4B	2.5932e-05	23.586	6.6	1	12100000	15786000
Q9Y3P9	RABGAP1	0.75	Down	Rab GTPase-activating protein 1	4.2429e-13	121.74	3.4	2	54828000	72773000
Q86VP1	TAX1BP1	0.35	Down	Tax1-binding protein 1	5.6597e-14	90.876	6.5	5	155400000	224000000
O14672	ADAM10	0.65	Down	Disintegrin and metalloproteinase domain-containing protein 10	1.9212e-25	84.141	9.1	6	619800000	623160000
Q96J92	WNK4	0.56	Down	Serine/threonine-protein kinase WNK4	1.512e-56	134.74	3.9	2	25510000	38261000
Q13907	IDI1	0.74	Down	Isopentenyl-diphosphate Delta-isomerase 1	8.4937e-80	26.319	59	10	2648600000	2658100000
Q96G23	CERS2	0.76	Down	Ceramide synthase 2	4.5248e-12	44.876	9.5	2	109390000	82515000
P49069	CAMLG	0.49	Down	Calcium signal-modulating cyclophilin ligand	2.8722e-20	32.952	14.5	3	75124000	162650000
Q56P03	EAPP	0.34	Down	E2F-associated phosphoprotein	0.0010533	32.762	3.5	1	24403000	79359000
P41273	TNFSF9	0.66	Down	Tumor necrosis factor ligand superfamily member 9	1.2879e-05	26.624	6.7	1	8566000	15645000
P17028	ZNF24	0.7	Down	Zinc finger protein 24	4.5676e-39	42.155	16.8	5	264560000	294120000
Q9HAU0	PLEKHA5	0.73	Down	Pleckstrin homology domain-containing family A member 5	2.3347e-10	127.46	4	4	75630000	76674000
P18206	VCL	0.66	Down	Vinculin	0	123.8	49.1	44	26882000000	35499000000
Q96NT0	CCDC115	0.7	Down	Coiled-coil domain-containing protein 115	1.4007e-20	19.76	13.9	2	113220000	123300000
O15118	NPC1	0.7	Down	Niemann-Pick C1 protein	1.1549e-14	142.17	2	3	142460000	155470000
Q96IK0	TMEM101	0.56	Down	Transmembrane protein 101	0.0010444	28.795	3.5	1	67465000	87068000
Q8TAP9	MPLKIP	0.46	Down	M-phase-specific PLK1-interacting protein	4.904e-10	19.147	14	1	41864000	89624000
Q8NBM4	UBAC2	0.72	Down	Ubiquitin-associated domain-containing protein 2	4.6336e-07	38.963	10.2	3	49847000	59301000
Q9Y287	ITM2B	0.2	Down	Integral membrane protein 2B;BRI2, membrane form;BRI2 intracellular domain;BRI2C, soluble form;Bri23 peptide	0.0053878	30.338	3.8	1	13477000	68296000
O95466	FMNL1	0.51	Down	Formin-like protein 1	7.7581e-05	121.85	2.3	2	20125000	30537000
Q9BSV6	TSEN34	0.64	Down	tRNA-splicing endonuclease subunit Sen34	2.8092e-18	33.652	20.3	5	2247000000	118040000
Q9UK58	CCNL1	0.7	Down	Cyclin-L1	0.0010169	59.633	1.9	1	22919000	25899000
Q96AQ8	MCUR1	0.69	Down	Mitochondrial calcium uniporter regulator 1	3.2702e-05	39.694	5.3	2	62062000	63360000
Q15836	VAMP3	0.75	Down	Vesicle-associated membrane protein 3	3.7981e-38	11.309	40	1	536180000	596740000
Q15800	MSMO1	0.54	Down	Methylsterol monooxygenase 1	2.1735e-10	35.215	8.5	2	107010000	161590000
P55145	MANF	0.71	Down	Mesencephalic astrocyte-derived neurotrophic factor	1.7681e-21	20.7	26.9	7	447410000	459670000
Q8NDX1	PSD4	0.69	Down	PH and SEC7 domain-containing protein 4	3.3959e-05	116.25	1.8	1	7881100	8746700
P13987	CD59	0.7	Down	CD59 glycoprotein	8.8089e-25	14.177	25	4	2873900000	3403000000
O43665	RGS10	0.68	Down	Regulator of G-protein signaling 10	3.2143e-16	20.236	22.5	3	255500000	346040000
P63261	ACTG1	0.67	Down	Actin, cytoplasmic 2;Actin, cytoplasmic 2, N-terminally processed	0	41.792	71.7	1	3310200000	4516900000
P16150	SPN	0.64	Down	Leukosialin	1.9922e-10	40.321	11.5	4	545390000	772810000
Q5VU43	PDE4DIP	0.65	Down	Myomegalin	0.00043205	265.08	0.4	1	447940000	472310000
Q9NXG2	THUMPD1	0.74	Down	THUMP domain-containing protein 1	5.124e-85	39.315	42.8	15	2215400000	2359400000
Q9UDW1	UQCR10	0.74	Down	Cytochrome b-c1 complex subunit 9	9.9167e-11	7.3084	38.1	2	614850000	625000000
Q9UL54	TAOK2	0.22	Down	Serine/threonine-protein kinase TAO2	4.2801e-09	138.25	2.3	2	44673000	568960000
Q92828	CORO2A	0.62	Down	Coronin-2A	1.365e-08	59.763	3.6	2	46849000	175200000
Q9Y4X0	AMMECR1	0.63	Down	AMME syndrome candidate gene 1 protein	1.1756e-19	35.463	18.6	5	231010000	282970000
Q92794	KAT6A	0.47	Down	Histone acetyltransferase KAT6A	0.0015968	225.03	0.7	1	14830000	24949000
P08962	CD63	0.35	Down	CD63 antigen	3.07e-06	25.636	4.2	1	34912000	85919000
Q92622	KIAA0226	0.71	Down	Run domain Beclin-1 interacting and cysteine-rich containing protein	0.0055971	108.62	1.2	1	5563700	7612800
Q96SW2	CRBN	0.29	Down	Protein cereblon	0.00071443	50.545	4.1	1	18908000	47150000
P12036	NEFH	0.56	Down	Neurofilament heavy polypeptide	1.2704e-16	112.48	3.1	2	100300000	124340000
Q6ZWT7	MBOAT2	0.59	Down	Lysophospholipid acyltransferase 2	1.1635e-18	59.526	5	2	93082000	115850000
O15144	ARPC2	0.75	Down	Actin-related protein 2/3 complex subunit 2	2.5462e-54	34.333	34.7	11	2510800000	4570400000
P61966	AP1S1	0.72	Down	AP-1 complex subunit sigma-1A	7.2624e-06	18.733	10.8	1	179630000	214140000
Q12955	ANK3	0.7	Down	Ankyrin-3	7.2585e-51	480.4	4.4	13	442160000	564910000
Q15170	TCEAL1	0.72	Down	Transcription elongation factor A protein-like 1	8.2437e-14	18.354	12.1	1	25786000	19231000
Q9NXU5	ARL15	0.72	Down	ADP-ribosylation factor-like protein 15	3.3507e-20	22.876	28.9	5	161680000	213340000
O00311	CDC7	0.65	Down	Cell division cycle 7-related protein kinase	0.0047227	63.887	2.3	1	25832000	36597000
P62328	TMSB4X	0.41	Down	Thymosin beta-4;Hematopoietic system regulatory peptide	3.0385e-61	5.0526	77.3	5	3980400000	8195000000
P09543	CNP	0.72	Down	2,3-cyclic-nucleotide 3-phosphodiesterase	4.2218e-59	47.578	36.8	13	1034200000	1370300000
P55082	MFAP3	0.26	Down	Microfibril-associated glycoprotein 3	0.00073822	40.165	3	1	6666300	25854000
Q9HAW4	CLSPN	0.69	Down	Claspin	8.8283e-05	151.09	1	1	21114000	21863000
P11717	IGF2R	0.73	Down	Cation-independent mannose-6-phosphate receptor	0	274.37	28.4	51	5040400000	5631600000
P37268	FDFT1	0.64	Down	Squalene synthase	1.8404e-147	48.115	43.9	15	4553200000	6471900000
Q6NXT4	SLC30A6	0.52	Down	Zinc transporter 6	0.00054791	51.115	2.6	1	16713000	25244000
Q8NG11	TSPAN14	0.56	Down	Tetraspanin-14	7.7048e-24	30.69	17.8	4	811330000	424320000
Q86VZ5	SGMS1	0.7	Down	Phosphatidylcholine:ceramide cholinephosphotransferase 1	1.2198e-10	49.207	8.4	4	204390000	246880000
Q9Y303	AMDHD2	0.26	Down	Putative N-acetylglucosamine-6-phosphate deacetylase	5.5502e-41	43.747	11.5	3	80166000	277070000
Q92581	SLC9A6	0.25	Down	Sodium/hydrogen exchanger 6	4.9365e-07	74.161	4.6	2	34494000	495480000
Q5TGY3	AHDC1	0.65	Down	AT-hook DNA-binding motif-containing protein 1	2.8482e-05	168.35	0.7	1	6741700	10422000
Q02224	CENPE	0.56	Down	Centromere-associated protein E	2.8914e-15	316.41	1	2	28074000	67848000
Q9H479	FN3K	0.76	Down	Fructosamine-3-kinase	1.3666e-15	35.171	14.6	3	312750000	177550000
Q8IZT6	ASPM	0.76	Down	Abnormal spindle-like microcephaly-associated protein	4.631e-32	409.8	2.1	6	94252000	108750000
Q9NP61	ARFGAP3	0.75	Down	ADP-ribosylation factor GTPase-activating protein 3	1.1132e-08	56.928	5.6	3	80013000	102640000
P04899	GNAI2	0.71	Down	Guanine nucleotide-binding protein G(i) subunit alpha-2	8.534e-55	40.45	21.7	3	135470000	154430000
Q9ULH0	KIDINS220	0.55	Down	Kinase D-interacting substrate of 220 kDa	1.5703e-152	196.54	20.4	28	1051500000	1291600000
Q99704	DOK1	0.57	Down	Docking protein 1	3.9027e-08	52.391	6.7	2	42936000	61621000
Q7LGA3	HS2ST1	0.69	Down	Heparan sulfate 2-O-sulfotransferase 1	6.2501e-05	41.881	7.3	2	123620000	97631000
Q13637	RAB32;RAB7L1;RAB38	0.52	Down	Ras-related protein Rab-32;Ras-related protein Rab-7L1;Ras-related protein Rab-38	2.8207e-08	24.997	14.2	2	72728000	90903000
Q9NW15	ANO10	0.73	Down	Anoctamin-10	2.705e-31	76.328	14.8	7	457230000	505010000
Q8WWC4	C2orf47	0.72	Down	Uncharacterized protein C2orf47, mitochondrial	8.3651e-07	32.544	8.2	2	241680000	249050000
Q9BT67	NDFIP1	0.29	Down	NEDD4 family-interacting protein 1	5.8764e-18	24.899	7.7	1	32953000	204960000
P58107	EPPK1	0.76	Down	Epiplakin	5.727e-249	555.61	20.4	17	710150000	851510000
Q9UPP1	PHF8	0.13	Down	Histone lysine demethylase PHF8	0.0001052	117.86	2.1	2	19046000	76196000
Q99766	ATP5S	0.64	Down	ATP synthase subunit s, mitochondrial	5.8996e-05	24.866	5.1	1	25002000	31693000
Q13772	NCOA4	0.62	Down	Nuclear receptor coactivator 4	0.00024936	69.725	3.4	2	68578000	51729000
Q86WV6	TMEM173	0.49	Down	Stimulator of interferon genes protein	4.4586e-31	42.192	6.9	2	30594000	62622000
Q8IVV2	LOXHD1	0.5	Down	Lipoxygenase homology domain-containing protein 1	0.0057847	221.94	0.4	1	86534000	418490000
Q9H2Y7	ZNF106	0.35	Down	Zinc finger protein 106	5.2241e-06	208.88	1.3	2	14387000	104820000
O60610	DIAPH1	0.65	Down	Protein diaphanous homolog 1	5.1016e-269	141.35	35.1	36	9087700000	11192000000
Q9GZQ8	MAP1LC3B;MAP1LC3B2;MAP1LC3A	0.63	Down	Microtubule-associated proteins 1A/1B light chain 3B;Microtubule-associated proteins 1A/1B light chain 3 beta 2;Microtubule-associated proteins 1A/1B light chain 3A	1.1557e-05	14.688	16.8	2	412690000	558420000
Q8WZ42	TTN	0.73	Down	Titin	5.3504e-06	3816	0.1	4	479740000	1140800000
Q7Z4U5	C6orf201	0.74	Down	Uncharacterized protein C6orf201	0.0019403	16.243	7.9	1	6438400	5334900
Q9UIQ6	LNPEP	0.61	Down	Leucyl-cystinyl aminopeptidase;Leucyl-cystinyl aminopeptidase, pregnancy serum form	3.0493e-09	117.35	4.3	4	35380000	57062000
Q9UFW8	CGGBP1	0.74	Down	CGG triplet repeat-binding protein 1	2.0997e-06	18.82	15.6	3	178180000	188960000
P32019	INPP5B	0.73	Down	Type II inositol 1,4,5-trisphosphate 5-phosphatase	1.2175e-14	112.85	2.3	2	81748000	99845000
Q8WZA9	IRGQ	0.72	Down	Immunity-related GTPase family Q protein	2.0628e-32	62.717	16.9	7	498540000	518150000
Q10589	BST2	0.52	Down	Bone marrow stromal antigen 2	9.615e-29	19.769	17.8	3	804540000	1102300000
Q9BUL5	PHF23	0.73	Down	PHD finger protein 23	0.0012879	43.818	2.7	1	17265000	30250000
Q9NYP7	ELOVL5	0.76	Down	Elongation of very long chain fatty acids protein 5	3.9601e-07	35.293	4.3	1	178760000	207750000
Q9NWY4	C4orf27	0.76	Down	UPF0609 protein C4orf27;Putative UPF0609 protein C4orf27-like	4.6963e-20	39.436	15	4	164650000	180040000
Q9UM54	MYO6	0.43	Down	Unconventional myosin-VI	5.4194e-05	149.69	1.9	2	14724000	28778000
P48357	LEPR	0.5	Down	Leptin receptor	2.411e-06	132.49	1.9	2	30365000	47779000
P36897	TGFBR1	0.62	Down	TGF-beta receptor type-1	7.2856e-06	55.959	4.6	2	52812000	64997000
Q658Y4	FAM91A1	0.66	Down	Protein FAM91A1	2.5634e-09	93.908	1.8	1	15055000	19206000
Q9HBH5	RDH14	0.75	Down	Retinol dehydrogenase 14	1.4801e-21	36.864	14.9	4	140360000	124180000
P33121	ACSL1	0.36	Down	Long-chain-fatty-acid--CoA ligase 1	5.5592e-07	77.942	3.4	3	98196000	389880000
Q8IY57	YAF2	0.26	Down	YY1-associated factor 2	7.6657e-26	19.901	8.9	1	26254000	78987000
Q92930	RAB8B	0.73	Down	Ras-related protein Rab-8B	3.6437e-25	23.584	30	1	32134000	35202000
Q9NRD9	DUOX1;DUOX2	0.73	Down	Dual oxidase 1;Dual oxidase 2	0.0019574	177.23	2	2	28620000	28281000
Q8N5G2	TMEM57	0.73	Down	Macoilin	5.533e-09	76.177	5.3	3	42800000	58980000
Q9BT09	CNPY3	0.75	Down	Protein canopy homolog 3	1.0557e-15	30.748	11.5	2	47457000	53460000
P09382	LGALS1	0.68	Down	Galectin-1	4.6814e-79	14.716	57	6	7864500000	9495100000
Q86TS9	MRPL52	0.74	Down	39S ribosomal protein L52, mitochondrial	3.9422e-14	13.664	14.6	1	44324000	53693000
O95243	MBD4	0.71	Down	Methyl-CpG-binding domain protein 4	0.0014969	66.05	2.1	1	16164000	12529000
O60268	KIAA0513	0.73	Down	Uncharacterized protein KIAA0513	4.4537e-09	46.638	5.4	2	60347000	71109000
Q8WZ82	OVCA2	0.68	Down	Ovarian cancer-associated gene 2 protein	2.9775e-05	24.418	6.6	1	48874000	104980000
P98171	ARHGAP4	0.7	Down	Rho GTPase-activating protein 4	3.9739e-24	105.02	5.6	4	66037000	80325000
Q6BCY4	CYB5R2	0.76	Down	NADH-cytochrome b5 reductase 2	4.3046e-06	31.458	12.7	3	42923000	66052000
Q9Y3Q3	TMED3	0.71	Down	Transmembrane emp24 domain-containing protein 3	5.3841e-09	24.777	10.1	2	111050000	130570000
O14893	GEMIN2	0.38	Down	Gem-associated protein 2	0.0008487	31.585	9.3	2	135920000	277450000
Q9BZ95	WHSC1L1	0.46	Down	Histone-lysine N-methyltransferase NSD3	1.0843e-07	161.61	1.7	2	14481000	25017000
P50548	ERF	0.14	Down	ETS domain-containing transcription factor ERF	0.0010077	58.702	2.6	1	33956000	171170000
P51798	CLCN7	0.72	Down	H(+)/Cl(-) exchange transporter 7	5.8044e-40	88.678	8	6	425830000	527890000
O00400	SLC33A1	0.1	Down	Acetyl-coenzyme A transporter 1	1.829e-08	60.908	2.6	1	27482000	191680000
Q03169	TNFAIP2	0.73	Down	Tumor necrosis factor alpha-induced protein 2	0.00079204	72.66	1.4	1	11926000	10445000
Q8NBI5	SLC43A3	0.54	Down	Solute carrier family 43 member 3	5.5879e-14	54.528	6.3	3	170300000	276400000
O15116	LSM1	0.76	Down	U6 snRNA-associated Sm-like protein LSm1	1.456e-31	15.179	44.4	4	1062200000	1167400000
O60315	ZEB2	0.73	Down	Zinc finger E-box-binding homeobox 2	0.002198	136.45	0.8	1	11257000	13021000
Q5TZA2	CROCC	0.74	Down	Rootletin	0.0023037	228.52	0.4	1	929860000	1055600000
Q86WR7	PROSER2	0.69	Down	Proline and serine-rich protein 2	2.0343e-09	45.801	3.4	1	102480000	105020000
P27482	CALML3	0.08	Down	Calmodulin-like protein 3	9.6566e-06	16.891	23.5	1	9694400	65483000
Q9Y5S1	TRPV2	0.68	Down	Transient receptor potential cation channel subfamily V member 2	1.4756e-22	85.98	8	5	276970000	458670000
Q13636	RAB31	0.44	Down	Ras-related protein Rab-31	4.1903e-29	21.569	30.4	3	462870000	757990000
O95167	NDUFA3	0.51	Down	NADH dehydrogenase [ubiquinone] 1 alpha subcomplex subunit 3	0.00012061	9.2787	21.4	2	118520000	232450000
P13693	TPT1	0.73	Down	Translationally-controlled tumor protein	1.1125e-30	19.595	38.4	6	9043400000	9811100000
Q92830	KAT2A	0.76	Down	Histone acetyltransferase KAT2A	0.0039159	93.924	3.6	2	404070000	238180000
P83111	LACTB	0.59	Down	Serine beta-lactamase-like protein LACTB, mitochondrial	0.00019335	60.693	4	2	8152100	7928100
Q8IVF5	TIAM2	0.76	Down	T-lymphoma invasion and metastasis-inducing protein 2	0.007642	190.1	0.5	1	109340000	141070000
O14508	SOCS2	0.71	Down	Suppressor of cytokine signaling 2	0.0044891	22.172	4.5	1	29520000	23976000
Q99719	2016-09-05	0.39	Down	Septin-5	3.9122e-28	42.777	26.8	8	583940000	977910000
P31321	PRKAR1B	0.68	Down	cAMP-dependent protein kinase type I-beta regulatory subunit	1.2729e-05	43.072	5.2	1	20737000	24084000
Q8NEY1	NAV1	0.69	Down	Neuron navigator 1	4.6551e-23	202.47	3.3	5	129670000	118890000
Q93084	ATP2A3	0.72	Down	Sarcoplasmic/endoplasmic reticulum calcium ATPase 3	2.0567e-50	113.98	10.4	3	275500000	185250000
Q8WYQ3	CHCHD10	0.74	Down	Coiled-coil-helix-coiled-coil-helix domain-containing protein 10, mitochondrial	2.3425e-08	14.149	22.5	2	14595000	18879000
Q5SW96	LDLRAP1	0.65	Down	Low density lipoprotein receptor adapter protein 1	0.00015498	33.885	3.9	1	8310800	8461200
P54760	EPHB4	0.55	Down	Ephrin type-B receptor 4	7.4455e-10	108.27	3.5	2	29685000	49887000
Q8N129	CNPY4	0.71	Down	Protein canopy homolog 4	0.00026192	28.309	4.4	1	11933000	15460000
Q9NV92	NDFIP2	0.1	Down	NEDD4 family-interacting protein 2	0.0013105	36.389	4.2	1	17567000	138020000
Q7Z4L5	TTC21B	0.28	Down	Tetratricopeptide repeat protein 21B	0.0003249	150.94	2.1	2	36128000	257920000
Q14126	DSG2	0.62	Down	Desmoglein-2	9.1925e-19	122.29	4.4	4	54550000	77204000
Q9NX61	TMEM161A	0.73	Down	Transmembrane protein 161A	0.0011955	53.601	1.9	1	25978000	41628000
Q99519	NEU1	0.76	Down	Sialidase-1	9.9262e-40	45.467	20.5	7	379910000	418580000
Q9Y2J2	EPB41L3	0.6	Down	Band 4.1-like protein 3	1.527e-54	120.68	11.6	7	254250000	377450000
Q6NYC8	PPP1R18	0.72	Down	Phostensin	1.3881e-11	67.942	5.5	2	102030000	118560000
P14406	COX7A2	0.69	Down	Cytochrome c oxidase subunit 7A2, mitochondrial	4.1356e-09	9.3959	27.7	2	1123600000	2306900000
Q96AA3	RFT1	0.28	Down	Protein RFT1 homolog	2.4305e-05	60.335	1.8	1	12181000	46999000
Q15149	PLEC	0.58	Down	Plectin	0	531.78	32.5	118	9796700000	23764000000
Q05639	EEF1A2	0.46	Down	Elongation factor 1-alpha 2	1.3736e-94	50.47	29.4	1	20735000	28937000
Q8TF50	ZNF526	0.49	Down	Zinc finger protein 526	0.001464	73.621	1.6	1	8394700	8734200
Q8IV08	PLD3	0.46	Down	Phospholipase D3	8.9857e-81	54.705	26.9	9	1797600000	3094200000
P11169	SLC2A3;SLC2A14	0.11	Down	Solute carrier family 2, facilitated glucose transporter member 3;Solute carrier family 2, facilitated glucose transporter member 14	4.2506e-48	53.924	9.9	4	173170000	1250800000
O43663	PRC1	0.7	Down	Protein regulator of cytokinesis 1	4.744e-42	71.606	10.6	6	511030000	528200000
Q86X10	RALGAPB	0.45	Down	Ral GTPase-activating protein subunit beta	2.444e-06	166.8	1.3	1	15082000	23445000
P43121	MCAM	0.35	Down	Cell surface glycoprotein MUC18	1.9341e-32	71.607	10.8	6	124620000	247210000
Q8NBZ7	UXS1	0.64	Down	UDP-glucuronic acid decarboxylase 1	0.0014695	47.576	3.3	1	14080000	17520000
P48960	CD97	0.48	Down	CD97 antigen;CD97 antigen subunit alpha;CD97 antigen subunit beta	5.1752e-33	91.868	7.9	4	211710000	297330000
P15941	MUC1	0.55	Down	Mucin-1;Mucin-1 subunit alpha;Mucin-1 subunit beta	0.001969	122.1	0.9	1	21263000	22543000
Q9UDY8	MALT1	0.32	Down	Mucosa-associated lymphoid tissue lymphoma translocation protein 1	3.0713e-21	92.271	4.6	3	23693000	49364000
Q13501	SQSTM1	0.5	Down	Sequestosome-1	6.5033e-95	47.687	49.3	12	478620000	762850000
Q9H147	DNTTIP1	0.65	Down	Deoxynucleotidyltransferase terminal-interacting protein 1	7.9367e-11	37.013	5.5	1	18467000	20759000
Q9NUN5	LMBRD1	0.72	Down	Probable lysosomal cobalamin transporter	0.00012741	61.388	3.3	1	202780000	251090000
Q9BV40	VAMP8	0.72	Down	Vesicle-associated membrane protein 8	1.8157e-18	11.438	33	4	2598900000	3023600000
Q96RD7	PANX1	0.6	Down	Pannexin-1	0.00018059	48.05	6.1	1	27647000	38483000
Q96QG7	MTMR9	0.71	Down	Myotubularin-related protein 9	7.8283e-06	63.461	4.7	3	41663000	63445000
Q99758	ABCA3	0.61	Down	ATP-binding cassette sub-family A member 3	0.0022202	191.36	0.5	1	7468900	10732000
O95749	GGPS1	0.69	Down	Geranylgeranyl pyrophosphate synthase	6.5948e-17	34.87	12.3	3	159760000	192220000
P51178	PLCD1	0.76	Down	1-phosphatidylinositol 4,5-bisphosphate phosphodiesterase delta-1	5.8516e-20	85.664	8.7	6	291690000	357830000
Q9BV19	C1orf50	0.65	Down	Uncharacterized protein C1orf50	2.4961e-27	21.876	22.1	3	121250000	494180000
O43736	ITM2A	0.18	Down	Integral membrane protein 2A	3.0632e-09	29.741	10.6	3	103220000	370700000
Q99081	TCF12	0.66	Down	Transcription factor 12	5.2815e-13	72.964	6	3	153290000	189770000
Q9P265	DIP2B	0.74	Down	Disco-interacting protein 2 homolog B	1.1536e-44	171.49	6.5	8	371320000	375610000
Q96DG6	CMBL	0.55	Down	Carboxymethylenebutenolidase homolog	1.7006e-40	28.048	32.2	10	4795000000	7331100000
Q9UBH6	XPR1	0.56	Down	Xenotropic and polytropic retrovirus receptor 1	5.0265e-33	81.534	7.2	3	127790000	193820000
Q5VTB9	RNF220	0.73	Down	E3 ubiquitin-protein ligase RNF220	1.1629e-10	62.765	5.8	3	215180000	288520000
P56937	HSD17B7	0.76	Down	3-keto-steroid reductase	5.6526e-18	38.206	9.7	2	90757000	111820000
O00560	SDCBP	0.44	Down	Syntenin-1	9.3497e-68	32.444	36.9	7	314680000	596040000
P15559	NQO1	0.71	Down	NAD(P)H dehydrogenase [quinone] 1	2.4681e-67	30.867	31.8	8	2419700000	2499900000
Q15714	TSC22D1;TSC22D2	0.56	Down	TSC22 domain family protein 1;TSC22 domain family protein 2	6.2529e-11	109.68	2.7	2	24938000	48299000
O60234	GMFG	0.17	Down	Glia maturation factor gamma	2.638e-05	16.801	15.5	1	11462000	32789000
P11166	SLC2A1	0.65	Down	Solute carrier family 2, facilitated glucose transporter member 1	7.9427e-40	54.083	12.2	6	2392000000	2910400000
Q8IY95	TMEM192	0.57	Down	Transmembrane protein 192	2.4792e-05	30.922	5.5	1	29411000	35910000
Q15555	MAPRE2	0.66	Down	Microtubule-associated protein RP/EB family member 2	4.1854e-91	37.031	42.5	8	2006000000	2255100000
Q9NP72	RAB18	0.67	Down	Ras-related protein Rab-18	3.2785e-19	22.977	28.2	5	463480000	627200000
Q8WTV0	SCARB1	0.43	Down	Scavenger receptor class B member 1	1.4887e-14	60.877	7.2	4	435270000	914470000
P61244	MAX	0.73	Down	Protein max	7.5741e-21	18.275	33.1	4	338890000	327180000
P23327	HRC	0.73	Down	Sarcoplasmic reticulum histidine-rich calcium-binding protein	9.6516e-21	80.243	6.3	4	261120000	767950000
P15311	EZR	0.74	Down	Ezrin	1.4064e-164	69.412	43.7	16	8488000000	9422200000
O60427	FADS1	0.48	Down	Fatty acid desaturase 1	5.6601e-28	51.964	21.8	7	320080000	629440000
Q9UGI8	TES	0.61	Down	Testin	6.2511e-37	47.996	35.6	11	850940000	1146900000
P48449	LSS	0.61	Down	Lanosterol synthase	7.3916e-78	83.308	23.8	14	1205100000	2026100000
Q69YL0	NCAS2	0.7	Down	Uncharacterized protein DKFZp762I1415	2.4205e-08	10.89	14.1	1	71233000	81797000
P08603	CFH	0.37	Down	Complement factor H	2.4441e-06	139.09	2.3	2	17601000	29064000
O95865	DDAH2	0.73	Down	N(G),N(G)-dimethylarginine dimethylaminohydrolase 2	4.6446e-25	29.644	15.1	3	124590000	164530000
Q70UQ0	IKBIP	0.75	Down	Inhibitor of nuclear factor kappa-B kinase-interacting protein	2.8633e-06	39.309	11.7	3	89314000	109280000
Q6P9B9	INTS5	0.71	Down	Integrator complex subunit 5	2.7177e-06	107.99	2.3	2	76602000	90442000
P01033	TIMP1	0.69	Down	Metalloproteinase inhibitor 1	1.814e-39	23.171	23.7	4	399940000	484310000
Q9BQA9	C17orf62	0.68	Down	Uncharacterized protein C17orf62	0.00017438	20.774	7.5	1	21953000	25831000
P24468	NR2F2;NR2F1	0.65	Down	COUP transcription factor 2;COUP transcription factor 1	8.557e-20	45.571	18.1	6	237250000	271900000
O14657	TOR1B	0.62	Down	Torsin-1B	5.0134e-07	37.978	5.1	2	16827000	23841000
Q8IXL9	IQCF2	0.63	Down	IQ domain-containing protein F2	0.003535	19.627	5.5	1	92793000	120310000
P17707	AMD1	0.62	Down	S-adenosylmethionine decarboxylase proenzyme;S-adenosylmethionine decarboxylase alpha chain;S-adenosylmethionine decarboxylase beta chain	8.1312e-11	38.339	3.6	1	50630000	67777000
P58335	ANTXR2	0.25	Down	Anthrax toxin receptor 2	0.0018229	53.666	1.8	1	9103500	23429000
Q8NEY8	PPHLN1	0.76	Down	Periphilin-1	8.7771e-19	52.736	11.6	6	369780000	392200000
Q6JQN1	ACAD10	0.47	Down	Acyl-CoA dehydrogenase family member 10	2.5328e-05	118.83	1.5	1	17358000	27967000
O95644	NFATC1	0.53	Down	Nuclear factor of activated T-cells, cytoplasmic 1	0.0062225	101.24	1.1	1	14694000	22285000
Q14019	COTL1	0.72	Down	Coactosin-like protein	1.2151e-43	15.945	59.2	8	2541900000	2981600000
Q9H0K6	PUS7L	0.57	Down	Pseudouridylate synthase 7 homolog-like protein	1.1314e-13	80.7	7.6	5	195080000	774110000
Q8TF01	PNISR	0.64	Down	Arginine/serine-rich protein PNISR	1.9099e-11	92.576	5.7	5	360380000	938230000
P61225	RAP2B	0.66	Down	Ras-related protein Rap-2b	1.381e-55	20.504	46.4	3	874200000	1235700000
Q9H4E7	DEF6	0.55	Down	Differentially expressed in FDCP 6 homolog	5.9024e-05	73.91	3.3	2	42525000	58571000
P32321	DCTD	0.76	Down	Deoxycytidylate deaminase	1.5068e-09	20.016	29.2	3	100170000	131490000
P00352	ALDH1A1	0.23	Down	Retinal dehydrogenase 1	3.1506e-29	54.861	9	2	47107000	350290000
P27105	STOM	0.61	Down	Erythrocyte band 7 integral membrane protein	6.2572e-60	31.73	33.3	7	1270500000	2001500000
Q9BW92	TARS2	0.75	Down	Threonine--tRNA ligase, mitochondrial	6.4361e-36	81.035	11.1	6	428740000	437980000
Q86T03	TMEM55B	0.68	Down	Transmembrane protein 55B	5.5087e-07	29.469	4	1	15361000	16432000
P49917	LIG4	0.44	Down	DNA ligase 4	5.5607e-11	103.97	1.6	1	6279300	10691000
